# Supplementary material for: Medicinal Plant Root Exudate Metabolites Shape the Rhizosphere Microbiota
Source: Int J Mol Sci. 2024 Jul 16;25(14):7786. doi: 10.3390/ijms25147786 (PMC11277521; doi:10.3390/ijms25147786)
Supplement: Supplementary file 1 [file ijms-25-07786-s001.zip › Table S1.xlsx]

## Sheet: Table S1
Table S1. The pairwise comparisons of bacterial OTUs in the rhizosphere soils of A. katsumadai, A. villosum, A. officinarum, A. oxyphylla, B. cusia, and CK.
Comparison group	The number of shared OTUs	The ratio of the number of shared OTUs to the number of all OTUs between two bacterial groups
A. katsumadai vs CK	1190	0.1493
A. villosum vs CK	1395	0.1462
A. officinarum vs CK	1356	0.1613
A. oxyphylla vs CK	1646	0.1969
B. cusia vs CK	1537	0.1842
A. katsumadai vs A. officinarum	1397	0.1941
A. katsumadai vs B. cusia	1670	0.2369
A. katsumadai vs A. villosum	857	0.0961
A. katsumadai vs A. oxyphylla	1462	0.1982
A. villosum vs A. officinarum	1144	0.124
A. villosum vs B. cusia	1156	0.1238
A. villosum vs A. oxyphylla	1556	0.1718
A. officinarum vs B. cusia	1859	0.2493
A. officinarum vs A. oxyphylla	1782	0.2328
A. oxyphylla vs B. cusia	1794	0.231
CK represents the soil sample from the fallow field.
