# Supplementary material for: Medicinal Plant Root Exudate Metabolites Shape the Rhizosphere Microbiota
Source: Int J Mol Sci. 2024 Jul 16;25(14):7786. doi: 10.3390/ijms25147786 (PMC11277521; doi:10.3390/ijms25147786)
Supplement: Supplementary file 1 [file ijms-25-07786-s001.zip › Table S10.xlsx]

## Sheet: Sheet1
Table S10. Correlation coefficients among 38 differential root exudate metabolites examined and four dominating rhizosphere bacterial phyla.
r value	Acidobacteriota	Proteobacteria	Chloroflexi	Actinobacteriota
paraoxone	-0.0873192	0.32684	-0.19941	0.301321
Neohesperidin	0.471823	0.317657	-0.134405	-0.153942
Carvone	0.577068	0.0349029	0.0232325	-0.483178
Citraconic acid	0.47997	-0.00533419	0.109602	-0.400833
Pelargonic acid	0.251782	0.0214307	0.0382455	-0.306159
Capric Acid	0.560442	0.0344331	0.0284429	-0.437501
Dodecanol	0.325796	-0.0664775	0.145127	-0.296402
1-Monopalmitin	0.131133	-0.269065	0.270742	-0.256441
Behenic acid	-0.154703	0.327816	-0.25174	0.32929
Monostearin	0.0994803	-0.367292	0.339227	-0.240048
Lignoceric acid	-0.312015	0.198634	-0.0826171	0.446266
Cortexolone	-0.0240574	0.344545	-0.331236	0.193537
5-Dihydrocortisone	0.0552567	-0.226516	0.295613	-0.0563486
phytosterol	0.108504	0.216682	-0.0545346	0.168408
Zymosterol	-0.554113	-0.069518	0.173159	0.485746
Ergosterol	-0.448648	0.0330908	0.112867	0.447642
24,25-dihydrolanosterol	-0.337887	0.2718	-0.309766	0.319736
uridine	0.400941	0.318666	-0.0864225	-0.0898253
cytidine	0.357532	-0.213342	0.0930818	-0.348368
3-Hydroxypropionic acid	0.11764	0.0551002	0.00805077	-0.268054
N-Ethylglycine	0.451594	0.0262939	0.169352	-0.264546
beta-Alanine	0.38512	-0.0203971	0.208242	-0.251605
3-Aminoisobutyric acid	0.474165	-0.0351893	0.147491	-0.239361
4-Acetamidobutyric acid	0.483453	0.171681	-0.0988088	-0.378028
L-glutamic acid	0.360331	-0.147058	0.106879	-0.391882
citrulline	0.270504	-0.166133	0.21273	-0.255915
saccharopine	0.279519	-0.267747	0.109288	-0.364489
1,3-diaminopropane	0.326272	0.0147003	0.134915	-0.378719
spermidine	0.265537	-0.285016	0.145068	-0.33452
MALONAMIDE	0.319308	-0.0174554	0.00320677	-0.44915
Tagatose	-0.0690889	-0.330174	0.247259	0.0336277
fructose	0.0911109	0.0702497	-0.341987	-0.208118
trehalose	-0.0614178	0.190881	-0.199403	0.190361
maltotriose	-0.0709553	0.172834	-0.448348	0.0464222
nicotinic acid	0.396066	-0.0720817	0.180518	-0.267813
Atrazine-2-hydroxy	0.128033	-0.215943	0.199277	-0.115627
resveratrol	0.311906	-0.214384	0.150342	-0.272604
