# Supplementary material for: Medicinal Plant Root Exudate Metabolites Shape the Rhizosphere Microbiota
Source: Int J Mol Sci. 2024 Jul 16;25(14):7786. doi: 10.3390/ijms25147786 (PMC11277521; doi:10.3390/ijms25147786)
Supplement: Supplementary file 1 [file ijms-25-07786-s001.zip › Table S11.xlsx]

## Sheet: Sheet1
Table S11. Correlation coefficients among 38 differential root exudate metabolites examined and three dominating rhizosphere fungal phyla.
r value	Ascomycota	Basidiomycota	Fungi_unclassified
paraoxone	-0.517035	0.528366	-0.0735601
Neohesperidin	-0.191658	0.119729	0.0395416
Carvone	0.0924898	-0.156803	0.075748
Citraconic acid	0.139738	-0.175408	0.0998237
Pelargonic acid	0.144991	-0.0903076	0.0296759
Capric Acid	0.0293726	-0.107601	0.111199
Dodecanol	0.267133	-0.244738	0.0184818
1-Monopalmitin	0.236278	-0.218322	0.146425
Behenic acid	-0.473817	0.445334	-0.076061
Monostearin	0.236992	-0.264957	0.213987
Lignoceric acid	-0.529959	0.484745	0.000383806
Cortexolone	-0.404253	0.396899	-0.165421
5-Dihydrocortisone	0.248114	-0.0820689	-0.0984432
phytosterol	-0.478874	0.411937	0.0127866
Zymosterol	0.00290409	0.0207176	0.077908
Ergosterol	-0.157806	0.121824	0.118911
24,25-dihydrolanosterol	-0.283695	0.341736	-0.195172
uridine	-0.292808	0.245155	0.0349969
cytidine	0.236321	-0.197522	-0.036854
3-Hydroxypropionic acid	0.156816	-0.101485	0.012666
N-Ethylglycine	-0.00434567	0.0175793	0.0342927
beta-Alanine	0.0314446	-0.00631676	0.0411806
3-Aminoisobutyric acid	0.0519912	-0.0354573	-0.025171
4-Acetamidobutyric acid	-0.0815475	-0.0765251	0.138494
L-glutamic acid	0.216697	-0.318784	0.1777
citrulline	0.258277	-0.258593	0.0603574
saccharopine	0.367801	-0.325395	-0.00721741
1,3-diaminopropane	0.106778	-0.122018	0.161483
spermidine	0.337074	-0.27824	-0.0107362
MALONAMIDE	0.28839	-0.269989	0.0336144
Tagatose	0.208253	-0.0783967	-0.12087
fructose	0.561583	-0.357577	-0.411476
trehalose	-0.448538	0.339554	0.0182747
maltotriose	-0.143741	0.0895284	-0.1652
nicotinic acid	0.159393	-0.10013	-0.0309966
Atrazine-2-hydroxy	0.252654	-0.257721	0.0348077
resveratrol	0.292224	-0.217657	-0.0532702
