# Supplementary material for: Medicinal Plant Root Exudate Metabolites Shape the Rhizosphere Microbiota
Source: Int J Mol Sci. 2024 Jul 16;25(14):7786. doi: 10.3390/ijms25147786 (PMC11277521; doi:10.3390/ijms25147786)
Supplement: Supplementary file 1 [file ijms-25-07786-s001.zip › Table S2.xlsx]

## Sheet: Sheet1
Table S2. Statistical tables of valid data of bacterial OTUs in the rhizosphere soils of A. katsumadai, A. villosum, A. officinarum, A. oxyphylla, B. cusia, and CK.
Sample	Raw_Tags	Raw_Bases	Valid_Tags	Valid_Bases	Valid%	Q20%	Q30%	GC%
A. katsumadai_1	86903	43.45M	73382	30.17M	84.44	97.91	94.03	57.19
A. katsumadai_2	85522	42.76M	72267	29.72M	84.5	97.25	92.08	57.4
A. katsumadai_3	84863	42.43M	71306	29.32M	84.02	97.87	93.87	57.35
A. villosum_1	85236	42.62M	72259	29.82M	84.78	97.87	93.78	57.58
A. villosum_2	85122	42.56M	73292	30.24M	86.1	97.7	93.43	57.69
A. villosum_3	86354	43.18M	73237	30.33M	84.81	98.08	94.55	57.21
A. officinarum_1	84166	42.08M	76490	31.32M	90.88	98.07	94.48	57.75
A. officinarum_2	82800	41.40M	74561	30.53M	90.05	98.14	94.71	57.58
A. officinarum_3	80947	40.47M	71289	29.22M	88.07	97.31	92.29	58.1
A. oxyphylla_1	80929	40.46M	71280	29.23M	88.08	98.25	94.98	57.67
A. oxyphylla_2	83948	41.97M	74514	30.60M	88.76	98.12	94.72	57.77
A. oxyphylla_3	84449	42.22M	73982	30.34M	87.61	97.9	93.85	57.75
B. cusia_1	84804	42.40M	74265	30.51M	87.57	97.52	92.84	57.41
B. cusia_2	84506	42.25M	73060	30.00M	86.46	98.14	94.69	57.4
B. cusia_3	82918	41.46M	74883	30.71M	90.31	98.05	94.37	57.39
CK_1	84685	42.34M	74792	30.72M	88.32	97.09	92.03	57.56
CK_2	86708	43.35M	79321	32.60M	91.48	96.03	89.06	57.6
CK_3	86292	43.15M	78266	32.20M	90.7	98.1	94.46	57.53
CK represents the soil sample from the fallow field.
