# Supplementary material for: Medicinal Plant Root Exudate Metabolites Shape the Rhizosphere Microbiota
Source: Int J Mol Sci. 2024 Jul 16;25(14):7786. doi: 10.3390/ijms25147786 (PMC11277521; doi:10.3390/ijms25147786)
Supplement: Supplementary file 1 [file ijms-25-07786-s001.zip › Table S3.xlsx]

## Sheet: Table S3
Table S3. The pairwise comparisons of fungal OTUs in the rhizosphere soils of A. katsumadai, A. villosum, A. officinarum, A. oxyphylla, B. cusia, and CK.
Comparison group	The number of shared OTUs	The ratio of the number of shared OTUs to the number of all OTUs between two fungal groups
A. katsumadai vs CK	343	0.1336
A. villosum vs CK	374	0.1497
A. officinarum vs CK	376	0.1667
A. oxyphylla vs CK	435	0.1846
B. cusia vs CK	390	0.1521
A. katsumadai vs A. officinarum	419	0.1659
A. katsumadai vs B. cusia	485	0.1743
A. katsumadai vs A. villosum	311	0.1082
A. katsumadai vs A. oxyphylla	432	0.1617
A. villosum vs A. officinarum	355	0.1392
A. villosum vs B. cusia	377	0.1322
A. villosum vs A. oxyphylla	395	0.1479
A. officinarum vs B. cusia	473	0.1881
A. officinarum vs A. oxyphylla	459	0.1941
A. oxyphylla vs B. cusia	482	0.1809
CK represents the soil sample from the fallow field.
