# Supplementary material for: Medicinal Plant Root Exudate Metabolites Shape the Rhizosphere Microbiota
Source: Int J Mol Sci. 2024 Jul 16;25(14):7786. doi: 10.3390/ijms25147786 (PMC11277521; doi:10.3390/ijms25147786)
Supplement: Supplementary file 1 [file ijms-25-07786-s001.zip › Table S4.xlsx]

## Sheet: Sheet1
Table S4. Statistical tables of valid data of fungal OTUs in the rhizosphere soils of A. katsumadai, A. villosum, A. officinarum, A. oxyphylla, B. cusia, and CK.
Sample	Raw_Tags	Raw_Bases	Valid_Tags	Valid_Bases	Valid%	Q20%	Q30%	GC%
A. katsumadai_1	83648	41.82M	79237	22.30M	94.73	98.98	96.9	52.35
A. katsumadai_2	82454	41.23M	77645	21.70M	94.17	99.17	97.43	51.9
A. katsumadai_3	83699	41.85M	77361	21.43M	92.43	99.07	97.25	52.77
A. villosum_1	83182	41.59M	78925	22.13M	94.88	99.58	98.47	52.75
A. villosum_2	85709	42.85M	80781	22.36M	94.25	99.08	96.9	52.43
A. villosum_3	84977	42.49M	80693	21.90M	94.96	99.62	98.58	54.1
A. officinarum_1	81572	40.79M	78181	21.58M	95.84	99.59	98.45	53.67
A. officinarum_2	84383	42.19M	81493	22.64M	96.58	99.59	98.46	53.52
A. officinarum_3	81630	40.81M	77755	21.83M	95.25	99.57	98.4	52.53
A. oxyphylla_1	85185	42.59M	81748	22.49M	95.97	99.58	98.49	56.48
A. oxyphylla_2	85342	42.67M	79752	22.31M	93.45	98.6	95.66	54.06
A. oxyphylla_3	87225	43.61M	82438	22.91M	94.51	99.55	98.39	54.99
B. cusia_1	85530	42.77M	79930	21.81M	93.45	98.99	96.68	52.81
B. cusia_2	82380	41.19M	78054	21.14M	94.75	99.6	98.49	54.06
B. cusia_3	85984	42.99M	81970	22.81M	95.33	99.52	98.26	53.52
CK_1	86971	43.49M	83127	23.12M	95.58	99.57	98.42	55.11
CK_2	80630	40.31M	76938	21.86M	95.42	99.55	98.39	54.18
CK_3	82307	41.15M	79075	21.57M	96.07	99.64	98.66	56.15
