# Supplementary material for: Medicinal Plant Root Exudate Metabolites Shape the Rhizosphere Microbiota
Source: Int J Mol Sci. 2024 Jul 16;25(14):7786. doi: 10.3390/ijms25147786 (PMC11277521; doi:10.3390/ijms25147786)
Supplement: Supplementary file 1 [file ijms-25-07786-s001.zip › Table S5.xlsx]

## Sheet: Table S5
Table S5. The relative abundances (%) of the bacteria at the phylum level in the rhizosphere soils of A. katsumadai, A. villosum, A. officinarum, A. oxyphylla, B. cusia, and CK.
Phylum	Alpinia katsumadai	Amomum villosum	Alpinia officinarum	Alpinia oxyphylla	Baphicacanthus cusia	CK
Acidobacteriota	33.0024	21.9197	17.7604	22.8153	25.4453	23.7336
Proteobacteria	25.7953	21.6041	21.9943	19.0084	22.769	19.422
Chloroflexi	13.3045	13.8027	28.7846	24.8271	18.1746	23.874
Actinobacteriota	7.37784	9.24253	13.1454	11.1072	10.1337	9.16119
Verrucomicrobiota	3.63385	6.45948	2.89782	3.25518	5.33192	3.7359
Firmicutes	4.11064	4.30249	3.97071	4.15241	3.68355	4.03984
Planctomycetota	2.15455	6.35485	2.33282	3.77162	4.39547	3.1038
Gemmatimonadota	1.8932	4.5092	0.95078	2.81505	1.29975	3.58085
Myxococcota	1.90699	2.52761	1.19214	1.09717	1.90812	1.93151
WPS-2	1.08732	0.56536	1.49839	1.4226	1.94034	1.5104
Bacteroidota	1.15669	0.8013	0.91918	0.38796	0.57192	0.77481
GAL15	0.27855	0.71404	0.70825	1.00171	0.68925	1.09392
unclassified	1.00962	0.49642	0.69414	0.61229	0.77265	0.72911
Cyanobacteria	0.13712	1.04363	0.92115	0.79892	0.68099	0.47252
Methylomirabilota	0.06865	1.77826	0.07065	0.48635	0.07881	0.43172
Patescibacteria	0.27907	0.35614	0.8959	0.42463	0.44602	0.23551
Nitrospirota	0.40422	0.65337	0.15332	0.58202	0.18762	0.59768
RCP2-54	0.31403	0.21768	0.20834	0.29735	0.35291	0.19336
Elusimicrobiota	0.47545	0.16988	0.08222	0.17769	0.29585	0.37853
Latescibacterota	0.06257	0.91406	0.00357	0.10192	0.00418	0.11579
Desulfobacterota	0.25828	0.4425	0.05916	0.18961	0.07758	0.1727
Armatimonadota	0.19006	0.03905	0.10586	0.08719	0.17327	0.12842
Bdellovibrionota	0.06325	0.05791	0.11587	0.07258	0.10604	0.15085
FCPU426	0.13585	0.05284	0.11839	0.05801	0.13406	0.02733
Dependentiae	0.07595	0.10696	0.07688	0.04282	0.10394	0.09503
Archaea_unclassified	0.01914	0.05046	0.06617	0.11443	0.04267	0.12809
Fusobacteriota	0.3819	0.00389	0.01159	0	0.0016	0
SAR324_clade(Marine_group_B)	0.22157	0.04133	0	0.03285	0.02424	0.02017
Candidatus_Saccharibacteria	0.00994	0.05273	0.14798	0.04531	0.038	0.01931
NB1-j	0	0.27865	0	0.0032	0	0.02444
Others	0.19142	0.44081	0.11405	0.21117	0.1366	0.11763
CK represents the soil sample from the fallow field.
