# Supplementary material for: Medicinal Plant Root Exudate Metabolites Shape the Rhizosphere Microbiota
Source: Int J Mol Sci. 2024 Jul 16;25(14):7786. doi: 10.3390/ijms25147786 (PMC11277521; doi:10.3390/ijms25147786)
Supplement: Supplementary file 1 [file ijms-25-07786-s001.zip › Table S6.xlsx]

## Sheet: Table S6
Table S6. The relative abundances (%) of the fungi at the phylum level in the rhizosphere soils of A. katsumadai, A. villosum, A. officinarum, A. oxyphylla, B. cusia, and CK.
Phylum	Alpinia katsumadai	Amomum villosum	Alpinia officinarum	Alpinia oxyphylla	Baphicacanthus cusia	CK
Ascomycota	56.4339	62.1169	47.1199	59.7458	53.9734	64.713	57.3505
Basidiomycota	24.8537	20.7322	33.8561	22.5695	26.8244	19.0591	24.6492
Fungi_unclassified	10.4581	9.07059	14.7314	10.935	11.2976	10.8665	11.2265
Zygomycota	5.8974	3.87229	2.44348	4.43668	6.5383	3.38539	4.42892
Glomeromycota	1.14078	3.56016	1.62099	1.72071	0.83925	1.66141	1.75722
Chytridiomycota	1.2161	0.64794	0.22806	0.59222	0.52706	0.31462	0.587667
CK represents the soil sample from the fallow field.
