# Supplementary material for: Medicinal Plant Root Exudate Metabolites Shape the Rhizosphere Microbiota
Source: Int J Mol Sci. 2024 Jul 16;25(14):7786. doi: 10.3390/ijms25147786 (PMC11277521; doi:10.3390/ijms25147786)
Supplement: Supplementary file 1 [file ijms-25-07786-s001.zip › Table S7.xlsx]

## Sheet: Table S7
Table S7. Root exudate metabolites data measured in the rhizosphere soils of A. katsumadai, A. villosum, A. officinarum, A. oxyphylla, B. cusia, and CK.
Number	Root exudate metabolites names	Similarity	rt	Mass	Relative amount of root exudate metabolites in the rhizosphere soils of A. katsumadai			Relative amount of root exudate metabolites in the rhizosphere soils of A. villosum			Relative amount of root exudate metabolites in the rhizosphere soils of A. officinarum			Relative amount of root exudate metabolites in the rhizosphere soils of A. oxyphylla			Relative amount of root exudate metabolites in the rhizosphere soils of B. cusia			Relative amount of root exudate metabolites in the rhizosphere soils of CK
					Biological repeat 1	Biological repeat 2	Biological repeat 3	Biological repeat 1	Biological repeat 2	Biological repeat 3	Biological repeat 1	Biological repeat 2	Biological repeat 3	Biological repeat 1	Biological repeat 2	Biological repeat 3	Biological repeat 1	Biological repeat 2	Biological repeat 3	Biological repeat 1	Biological repeat 2	Biological repeat 3
1	2-hydroxypyridine	842	7.25708,0	152	0.0331615	0.0269985	0.0372257	0.0201287	0.0228033	0.0232198	0.0268617	0.0231389	0.0244027	0.0277989	0.0286358	0.0312718	0.0321373	0.0229455	0.0244757	0.0267065	0.030097	0.0328957
2	Pyruvic acid	648	7.38422,0	174	0.000166596	0.000118328	0.000189149	0.00018018	0.000127463	0.00013745	0.000121933	0.000117099	0.000109418	0.000148202	0.000178955	0.000169553	0.000351574	0.000230541	0.000234578	3.34119e-07	3.91162e-07	3.87712e-07
3	lactic acid	897	7.52571,0	117	0.00210419	0.00129464	0.00165315	0.000899643	0.00125756	0.000750166	0.00107992	0.000548827	0.00089569	0.00083806	0.00277325	0.000763275	2.48859e-07	1.70949e-07	0.000770555	3.34119e-07	0.00189622	0.00163523
4	glycolic acid	640	7.75746,0	173	0.000449831	0.000393494	0.000464927	0.000250455	0.000344331	0.00030803	0.000356665	0.000266261	0.000352738	0.000382786	0.00041506	0.000471064	0.000447636	0.000326662	0.000338813	0.000342893	0.000484642	0.000411278
5	Maleimide	382	8.06227,0	154	0.000220218	5.34139e-07	0.000198139	1.74027e-07	0.000122777	0.000131229	0.000143184	2.90083e-07	0.00012497	0.000205497	0.000165633	5.43529e-07	0.000197714	0.000122157	0.000170371	0.000153266	0.000174327	0.000144294
6	alanine	810	8.14279,0	116	4.37459e-07	0.000658888	0.000786706	0.000766231	0.000988947	0.00037378	0.000605576	0.000384034	0.000327861	0.00120229	0.00104745	0.000638333	2.48859e-07	0.00060641	0.000546967	0.00195603	0.000497437	0.000352834
7	2-ketobutyric acid	310	8.18375,0	57	0.0111096	5.34139e-07	0.0108898	0.00479045	0.00549123	0.00559836	0.00719373	0.00593568	0.0077161	0.00897898	0.00952476	0.0112017	0.00838303	0.00568756	0.00633532	0.00855357	0.0105143	0.0103931
8	2-keto-isovaleric acid	270	8.26876,0	141	0.00285306	0.00219907	0.00330008	0.00172821	0.00191807	0.00214174	0.00255825	0.00260091	0.00258884	0.0029451	0.00263773	0.00348227	0.00285423	0.00198561	0.00228234	0.00288391	0.00421748	0.00380888
9	oxalic acid	696	8.5386,0	147	0.00100963	0.000657373	0.000854356	0.000356526	0.000542205	0.000451976	0.000534552	0.000593208	0.000561462	0.000513861	0.000660043	0.000714502	0.000851942	0.000431874	0.00056875	0.000903079	0.000861529	0.000990785
10	sarcosine	671	8.63378,0	116	0.00100308	0.00136751	0.00146518	0.000414828	0.000688481	0.000615858	0.000709208	0.000933304	0.000682831	3.14609e-07	4.04442e-07	0.00254317	0.000608633	0.000370836	0.000775969	3.34119e-07	3.91162e-07	3.87712e-07
11	Lactamide	396	8.68168,0	152	0.00165972	0.00128901	0.00175242	0.0010314	0.00131823	0.00172257	0.00175087	0.0018682	0.00144273	3.14609e-07	0.00148783	0.00188861	0.00259976	0.00175294	0.00165856	3.34119e-07	0.001251	0.00127257
12	3-Hydroxypropionic acid	486	8.69238,0	147	0.063878	0.0452561	0.0677899	0.0442298	0.0462934	0.0459892	0.0618301	0.0510381	0.0535415	0.0163936	0.0198396	0.023841	0.0712807	0.0416587	0.0377239	0.0958296	0.100898	0.0995272
13	4-HYDROXYPYRIDINE	835	8.9101,0	152	0.00121638	0.00076954	0.00111825	0.000697244	0.000736387	0.000958535	0.000943526	0.0011066	0.000776927	0.000988994	0.00093875	0.00113441	0.00124416	0.000802403	0.00081945	0.000906043	0.000901569	0.00108579
14	5-aminovaleric acid lactam	306	8.93173,0	185	7.88429e-05	5.34139e-07	7.12651e-05	1.74027e-07	2.2845e-07	2.00294e-07	2.35567e-07	9.36432e-05	2.54224e-07	3.14609e-07	0.000128569	0.000151549	6.33887e-05	4.97596e-05	2.09911e-07	3.34119e-07	3.91162e-07	3.87712e-07
15	3-hydroxybutyric acid	750	8.95973,0	147	4.37459e-07	5.34139e-07	5.14049e-07	0.000634064	0.000345676	0.000374974	0.000244663	0.000297768	0.000356514	3.14609e-07	4.04442e-07	5.43529e-07	2.48859e-07	0.000660322	0.000489574	3.34119e-07	0.000691727	0.000446831
16	O-methylthreonine	251	9.11473,0	187	7.89016e-05	9.36677e-05	8.41212e-05	4.67908e-05	6.40278e-05	6.6457e-05	7.24354e-05	6.97332e-05	7.51999e-05	6.60088e-05	7.93826e-05	0.000103096	8.97334e-05	5.8693e-05	7.79814e-05	6.62659e-05	8.52745e-05	6.07878e-05
17	Methyl Phosphate	671	9.18819,0	241	0.00075274	0.00018146	0.000336709	0.000615886	0.000638648	0.000850521	0.00039459	0.000345857	0.000336703	0.000507883	0.000371517	0.000444576	2.48859e-07	0.000875919	0.000644896	0.000343368	0.000248075	0.000240657
18	Methylmalonic acid	431	9.58883,0	281	0.000553695	5.34139e-07	0.000651295	0.000304458	0.000308753	0.000321687	0.000390524	0.000428568	0.000476129	0.000426915	0.000531608	0.00058362	0.000478323	0.000300224	0.000315967	0.000574727	0.000756195	0.00084061
19	cycloleucine	299	9.6337,0	108	0.00019143	0.000192682	5.14049e-07	8.54424e-05	0.000109256	0.000106308	0.000131201	0.000139199	0.000125271	0.000139016	0.000158167	5.43529e-07	0.000133039	9.78173e-05	0.000108843	0.000144951	0.000193527	0.000191704
20	valine	685	9.74687,0	144	4.37459e-07	0.000180782	0.00018575	0.0002677	0.00029016	0.000109662	0.000187515	0.000143328	2.54224e-07	0.000365816	0.000326566	0.000176235	2.48859e-07	0.000235882	0.000183317	0.000533267	0.00016416	0.000112524
21	Carnitine	348	9.79994,0	57	0.000730277	0.000546596	0.000897407	0.000401398	0.000443047	0.000551693	0.000690594	0.000758086	0.000659324	0.000698024	0.000794688	0.000981414	0.000713693	0.000521794	0.000582321	0.000734145	0.000894561	0.000755391
22	canavanine degr prod	294	9.81805,0	156	0.000173277	5.34139e-07	5.14049e-07	1.74027e-07	9.41659e-05	9.22545e-05	2.35567e-07	2.90083e-07	2.54224e-07	3.14609e-07	0.000133125	5.43529e-07	0.000170505	8.92193e-05	0.000105658	0.000133497	3.91162e-07	3.87712e-07
23	norvaline	201	10.0189,0	57	0.000198552	5.34139e-07	0.000187211	1.74027e-07	0.000115958	2.00294e-07	0.000147879	2.90083e-07	0.000220453	0.000208363	0.000248032	0.000242054	0.000189943	1.70949e-07	0.000148549	0.000226825	0.00022904	0.000254361
24	2-Butyne-1,4-diol	228	10.0277,0	111	0.000861787	0.000427972	0.000354897	1.74027e-07	0.000406405	0.000307792	0.000597498	0.000481649	0.000322562	0.000423424	0.000314621	0.000391709	0.000527112	0.000398169	0.000173727	0.000512001	0.000479137	0.000485103
25	4-hydroxybutyrate	615	10.0445,0	147	0.000407895	0.000321903	5.14049e-07	0.000243231	0.000208869	2.00294e-07	0.000331941	0.000366907	0.000272166	0.000216252	4.04442e-07	5.43529e-07	2.48859e-07	0.000368457	0.000374491	0.000527796	3.91162e-07	0.000267663
26	urea	875	10.1168,0	189	0.00348779	0.00207314	0.00165656	0.000577072	0.0013402	0.000324053	0.000608667	0.000530894	0.000777621	0.000987399	4.04442e-07	0.00131891	0.00157021	0.000680031	0.000620239	0.00181191	0.000622729	0.000602549
27	2-ketoadipate	608	10.1803,0	100	0.00034295	0.000215359	0.000205914	0.000356585	0.000244106	0.000275026	0.000254129	0.000431452	0.000241422	0.000265067	4.04442e-07	0.000247048	0.000680366	0.00047737	0.000386859	0.000242642	0.000176433	0.00015764
28	Dihydroxyacetone	311	10.2164,0	192	0.00170364	0.00155419	0.00179714	0.000860706	0.0010589	0.00100373	0.00116608	0.00129943	0.00126837	0.00130881	0.00162262	0.00169545	0.00128861	0.000855449	0.00106147	0.0016648	0.00201247	0.00203555
29	4-Methylbenzyl alcohol	313	10.3594,0	71	4.37459e-07	0.000254276	5.14049e-07	0.000132801	2.2845e-07	0.000154879	0.000242951	2.90083e-07	0.000243779	3.14609e-07	4.04442e-07	0.000472008	0.000238647	0.000204349	0.000210169	0.000232137	0.000338831	0.00036086
30	caprylic acid	689	10.4658,0	201	0.000130746	0.000155608	0.000119743	7.45317e-05	8.76467e-05	9.72519e-05	9.2753e-05	0.000119537	0.00010765	9.85328e-05	0.000125425	0.0001514	0.000138138	9.22521e-05	0.000101547	8.85399e-05	0.000112773	8.40657e-05
31	Ethanolamine	714	10.4709,0	174	0.000346462	0.000575115	0.000463223	0.00127589	0.000717202	0.00102421	0.000256333	0.000412212	0.000225847	0.000587237	0.000752051	0.000535826	2.48859e-07	0.000701124	0.000802823	0.000243397	0.000390191	0.000298442
32	phosphate	852	10.5111,0	299	0.00717109	0.00299899	0.00322296	0.00373695	0.00381451	0.00341487	0.00230305	0.00304913	0.00198999	0.00465993	0.00426197	0.00366153	2.48859e-07	0.00356839	0.00514023	0.00307295	0.00197494	0.00224021
33	leucine	449	10.5317,0	158	0.00140537	5.34139e-07	0.000365762	1.74027e-07	0.000427293	0.000231905	0.000301928	2.90083e-07	0.000276637	0.000477884	4.04442e-07	5.43529e-07	2.48859e-07	0.000577411	0.000475569	0.000630396	0.00029655	0.000210612
34	glycerol	950	10.5415,0	205	0.00674256	0.006307	0.00732846	0.0120234	0.00762776	0.0107453	0.00480971	0.00637028	0.00692401	0.00393413	0.0154948	0.00359609	2.48859e-07	0.0124663	0.00895453	0.00660509	0.00726306	0.00631306
35	cyclohexane-1,2-diol	366	10.5923,0	108	0.000969394	0.00107471	0.00106701	0.000508986	0.000612666	0.00058857	0.000717977	0.000857556	0.000717458	0.000799088	0.000888783	0.0010151	0.000805515	0.000568456	0.000625899	0.000991998	0.00116948	0.00109135
36	2-Deoxyuridine	509	10.6001,0	169	0.000123352	5.34139e-07	0.000137568	0.000285618	0.000281496	0.000211915	0.000128579	2.90083e-07	0.000103186	9.4368e-05	4.04442e-07	5.43529e-07	0.000318693	0.000148046	0.000149003	0.000156787	0.000167974	0.000177883
37	N-cyclohexylformamide	318	10.6661,0	71	0.00277387	0.00275942	0.00294022	0.00131917	0.00155747	0.00155709	0.00189025	0.00224408	0.00202691	0.00228659	0.00255904	0.00284444	0.00236732	0.00162417	0.00174653	0.00234785	0.00299608	0.00280517
38	butyraldehyde	226	10.6824,0	109	0.000112521	0.000109098	5.14049e-07	1.74027e-07	2.2845e-07	2.00294e-07	9.28757e-05	0.00010741	8.56759e-05	3.14609e-07	4.04442e-07	5.43529e-07	2.48859e-07	8.09157e-05	9.09596e-05	3.34119e-07	3.91162e-07	0.000146982
39	O-acetylserine	277	10.7037,0	130	9.30061e-05	0.000117095	0.000107065	5.18942e-05	7.53239e-05	5.7737e-05	7.82856e-05	9.8391e-05	4.98101e-05	0.000106916	0.0001542	7.26746e-05	7.69623e-05	8.70584e-05	7.75595e-05	8.84491e-05	3.91162e-07	7.12309e-05
40	glutaraldehyde	294	10.7538,0	116	0.000122825	5.34139e-07	5.14049e-07	1.74027e-07	0.000101032	0.00011542	0.000169738	0.000206662	0.00020538	3.14609e-07	4.04442e-07	5.43529e-07	0.000215774	9.53049e-05	9.61315e-05	0.000197064	0.000358356	0.000360851
41	(-)-Dihydrocarveol	233	10.7858,0	71	0.000408405	0.000371268	0.000425469	1.74027e-07	0.000200254	0.000198922	0.000271359	0.000294732	0.000266865	0.000324355	0.000369919	0.000380218	0.000296545	0.000213896	0.000222827	0.000307435	0.000375219	3.87712e-07
42	nicotinic acid	222	10.8234,0	123	0.000441756	0.000387005	0.000451207	0.000242345	0.000273749	0.000246124	0.0003363	0.000368136	0.000300837	0.000362554	0.000365734	0.000424224	0.000372576	0.000252519	0.000288366	0.000434944	0.000490624	0.000486689
43	Isoleucine	544	10.8312,0	158	0.000687638	0.000168335	5.14049e-07	0.000173344	0.000194132	8.77211e-05	0.000111635	7.83376e-05	0.000103606	0.000232608	0.000270393	5.43529e-07	2.48859e-07	0.00022946	0.000172589	0.000291836	0.000105719	7.78518e-05
44	1,4-Cyclohexanedione	218	11.0058,0	109	0.000175168	0.000162643	0.000152552	7.27452e-05	0.00012097	9.33926e-05	2.35567e-07	0.000157383	2.54224e-07	0.000124755	0.000154163	0.000153619	0.000139733	1.70949e-07	0.000125975	0.000137618	0.000160318	3.87712e-07
45	glycine	564	11.0192,0	174	0.000231077	5.34139e-07	0.000295254	0.000199254	0.000198219	0.000141321	0.00018199	0.000230922	0.000186078	0.000253756	0.000486456	0.000288278	2.48859e-07	0.000231754	0.000355774	0.000503769	3.91162e-07	0.000309907
46	succinic acid	663	11.1317,0	147	4.37459e-07	0.000990796	0.000968122	0.000930218	0.00109033	0.000527188	0.000793725	0.000723834	0.000627924	0.00148763	0.00170906	0.00132382	2.48859e-07	0.00145039	0.00122552	0.00157736	0.00039107	0.000338991
47	2-amino-2-methylpropane-1,3-diol	266	11.1995,0	130	4.37459e-07	5.34139e-07	5.14049e-07	0.000453558	0.000284174	0.000535467	0.000626813	0.000736035	0.000736555	3.14609e-07	4.04442e-07	5.43529e-07	0.000749051	0.000341989	0.000451827	0.000862653	0.00120558	0.00117289
48	D-Glyceric acid	370	11.2488,0	221	0.00173976	0.0019174	0.00168806	0.00206634	0.00161791	0.0020605	0.00177505	0.00259167	0.00199729	0.00128712	0.00162028	0.00177265	0.00321747	0.00274133	0.00230521	0.000554204	0.0015617	0.00150315
49	Itaconic acid	254	11.4323,0	71	0.000994618	0.00129344	5.14049e-07	1.74027e-07	0.000492087	0.000509675	0.000632006	0.00076793	0.000669761	3.14609e-07	0.00105331	5.43529e-07	2.48859e-07	1.70949e-07	0.000527115	0.000783167	0.00106332	0.000942166
50	uracil	610	11.4434,0	241	0.000553639	0.000209671	0.00018267	0.000241154	0.000196796	0.000132638	0.000185435	0.000226839	0.000144213	0.000305766	0.000242439	0.000182458	0.000340248	0.000149096	0.000130707	0.000229428	0.000192204	0.000154777
51	Carvone	219	11.5643,0	239	0.000397927	0.000462371	0.000430784	0.000227342	0.000250791	0.000221689	0.000249063	0.000304837	0.000289463	0.000302882	0.000359469	0.000411705	0.000318174	0.000209542	0.00025803	0.000373724	0.000425888	0.000411464
52	fumaric acid	531	11.6278,0	245	4.37459e-07	0.000244054	0.000189389	0.000195	0.000301816	6.7974e-05	0.000182892	0.000130394	0.00010042	0.000344856	0.000297218	0.000231995	2.48859e-07	0.000146234	0.000128953	0.000445591	8.30899e-05	7.9603e-05
53	Citraconic acid	240	11.701,0	57	0.00160876	0.00157455	0.0015378	0.000740119	0.00091443	0.000895429	0.0010468	0.00108695	0.0011601	0.0011745	0.00140282	0.00150831	0.00123769	0.000819788	0.000977636	0.00147093	0.00172844	0.00163583
54	serine	665	11.7257,0	204	4.37459e-07	0.000514101	0.000364376	0.000421228	0.00058817	0.000151409	0.000433351	0.000355582	0.000204274	0.000472094	0.000525256	0.000224762	0.000819234	0.000252791	0.000264274	0.00125419	0.000298102	0.000222557
55	3-Hydroxynorvaline	394	11.7366,0	278	0.000334694	0.000119717	0.000167293	8.39586e-05	2.2845e-07	8.37984e-05	8.42603e-05	8.55938e-05	0.000105333	7.28106e-05	0.000104448	0.000100389	2.48859e-07	6.1231e-05	0.000102515	0.000257065	0.000244046	0.000180634
56	phosphomycin	285	11.7433,0	228	0.000442	0.000371084	0.000368025	0.000238287	0.000275407	0.000204237	0.000311422	0.00036707	0.000223841	0.000340624	0.000232475	0.000251319	0.000382455	0.000240163	0.000212738	0.000398522	0.000368359	0.000356865
57	Pelargonic acid	894	11.7874,0	117	0.00117249	0.00116397	0.00112925	0.000678426	0.000968936	0.00109086	0.000908904	0.00100333	0.000987935	0.00086974	0.00121442	0.00116082	0.000933772	0.00083218	0.000765071	0.00124516	0.0012343	0.00122289
58	threonine	341	12.0677,0	240	0.000531168	0.000415671	0.000444888	0.000392088	0.00031555	0.000328323	0.000399903	0.000559942	0.000343378	0.000284893	0.00033878	0.000329859	0.00054676	0.000329483	0.000352001	0.000424561	0.000423936	0.0004101
59	L-Allothreonine	226	12.1251,0	101	4.37459e-07	5.34139e-07	5.14049e-07	1.74027e-07	2.2845e-07	2.00294e-07	2.35567e-07	2.90083e-07	2.54224e-07	0.000167555	0.00017083	0.000163663	2.48859e-07	0.000104486	2.09911e-07	3.34119e-07	3.91162e-07	3.87712e-07
60	N-Acetyl-beta-alanine	238	12.1372,0	143	0.000869355	0.00117713	0.00117153	0.000833272	0.000781487	0.000991454	0.000675478	0.000659467	0.00114749	0.000892101	0.00130541	0.00109284	0.000805751	0.000674698	0.000782472	3.34119e-07	0.00111866	0.000972695
61	2-methylfumarate	271	12.2596,0	55	0.000543428	0.000516429	0.000514931	0.000232815	0.000399664	0.000449009	0.000340508	0.00045888	0.000491665	0.000487864	0.000416869	0.000624801	0.000624795	0.000370839	0.000377305	0.000533572	0.000786921	0.000504573
62	thymine	545	12.2767,0	255	0.000198204	5.34139e-07	0.000128714	0.000308386	0.000365487	0.000244994	0.000147777	0.000146309	9.68075e-05	0.000113663	0.000142711	5.43529e-07	0.000381967	0.000186182	0.000160327	0.000161442	0.000176795	0.000173814
63	Glutaric Acid	522	12.3622,0	57	0.000570491	0.00054214	0.000517468	0.000220604	0.00033252	0.000422697	0.00033687	0.000356951	0.00044155	0.000437126	0.00047067	0.000572519	0.000456969	0.000308665	0.000343836	0.000514693	0.000656381	0.00053842
64	N-Ethylglycine	471	12.4315,0	174	0.0019693	0.00221893	0.00201567	0.000959677	0.0011582	0.00118208	0.00144285	0.00178705	0.00146309	0.00174569	0.00177212	0.0021044	0.00168361	0.00117355	0.00132877	0.00186633	0.00213037	0.00205056
65	1,2-Cyclohexanedione	257	12.5233,0	168	4.37459e-07	5.34139e-07	5.14049e-07	1.74027e-07	2.2845e-07	2.00294e-07	2.35567e-07	4.91652e-05	2.54224e-07	3.14609e-07	4.04442e-07	5.43529e-07	2.48859e-07	4.7646e-05	5.50718e-05	3.34119e-07	3.91162e-07	3.87712e-07
66	beta-Alanine	548	12.6869,0	174	0.00256992	0.00300587	0.00264338	0.00134358	0.00159066	0.00162644	0.00200612	0.00244629	0.00200773	0.00228672	0.00238181	0.00273301	0.00220781	0.00159257	0.00174529	0.00262097	0.0030213	0.00294591
67	L-homoserine	390	12.7521,0	218	0.00011648	0.000173324	0.000141161	7.86391e-05	9.40508e-05	8.88192e-05	9.44267e-05	0.000110532	8.50258e-05	0.00017537	0.000241414	0.000129695	7.96096e-05	6.13124e-05	8.84999e-05	0.000130808	0.00013467	0.000176387
68	Benzylamine	246	12.8773,0	174	4.8795e-05	6.31364e-05	5.14049e-07	2.74318e-05	3.34613e-05	2.87528e-05	5.4783e-05	5.23238e-05	4.86347e-05	6.18849e-05	5.94685e-05	5.43529e-07	4.92087e-05	3.67994e-05	3.65365e-05	3.34119e-07	4.25508e-05	5.01977e-05
69	MALONAMIDE	335	12.9475,0	350	0.000101857	8.32049e-05	8.76212e-05	5.14895e-05	5.44153e-05	6.3216e-05	5.6165e-05	5.61395e-05	7.14611e-05	6.16372e-05	4.50796e-05	6.52888e-05	9.76062e-05	3.70234e-05	6.06972e-05	0.000109763	0.000143247	0.000132212
70	2,4-diaminobutyric acid	291	13.0374,0	156	0.00138585	5.34139e-07	0.00152558	0.00120328	0.000981853	0.00124619	0.00167769	0.00225996	0.0013196	0.00139563	0.00116577	5.43529e-07	0.00225553	0.00141948	0.00126346	0.00166602	0.00162491	0.00207635
71	3-Aminoisobutyric acid	580	13.0483,0	174	0.00588635	0.00682999	0.00616691	0.00275416	0.00335462	0.0032904	0.00407076	0.00497443	0.00388288	0.00612365	0.00600655	0.00690745	0.00456373	0.00338068	0.00396278	0.00506751	0.00590583	0.00571004
72	Capric Acid	216	13.1607,0	57	0.000870733	0.00113231	0.00106955	0.000511202	0.000575673	0.000550131	0.000535779	0.000751962	0.000744178	0.000885774	0.000836836	0.00106631	0.000970825	0.000676415	0.000656328	0.000858136	0.00104841	0.00105458
73	3-hydroxy-L-proline	284	13.1741,0	226	0.000180791	0.000209646	0.000261214	0.000135314	0.000140886	0.00020963	0.000355937	0.000365936	0.000347477	0.000115909	0.000120531	0.000126294	0.000201542	0.000188456	0.000162229	0.000357837	0.000601867	0.000724284
74	Carbobenzyloxy-L-leucine degr	268	13.3111,0	100	4.37459e-07	5.34139e-07	0.000282313	0.000278721	0.000282509	0.000206997	0.000232902	0.000549984	0.000324799	3.14609e-07	0.000293381	5.43529e-07	2.48859e-07	0.000222663	2.09911e-07	0.000247189	0.00028727	0.000355768
75	L-Malic acid	838	13.3902,0	73	4.37459e-07	0.00295021	0.00197589	0.00383261	0.00350372	0.000457211	0.00276239	0.00163862	0.00122891	0.00420796	0.0026889	0.00227485	0.00688852	0.00107614	0.000739316	0.00606649	0.00139266	0.000515307
76	Ethyl cinnamate	268	13.5295,0	133	0.000308878	0.000275733	0.000312711	0.00017572	0.000278494	0.000169407	0.000186946	0.000242255	0.000196107	0.000215041	0.000231895	0.000306718	0.000295308	0.000174836	0.000188511	0.000354379	0.000307164	0.000280266
77	4-Acetamidobutyric acid	445	13.6454,0	174	0.00240023	0.00275253	0.00250323	0.000990592	0.00127073	0.00115075	0.0014102	0.00169017	0.0013427	3.14609e-07	0.00260537	0.00297795	0.00157737	0.00123044	0.00146805	0.0017937	0.00195719	0.00191138
78	aspartic acid	498	13.793,0	232	4.37459e-07	0.000120974	6.8353e-05	0.000156393	0.000172024	2.89993e-05	0.000140476	0.000113201	4.15771e-05	0.000114384	9.8743e-05	7.38043e-05	0.000271431	6.44469e-05	4.48327e-05	0.000383843	9.15736e-05	5.09467e-05
79	oxoproline	884	13.8376,0	156	4.37459e-07	0.00641051	0.00382132	0.00266788	0.00481223	0.000824327	0.00245427	0.00213594	0.00191011	0.00388838	0.0108728	0.0031161	0.00943892	0.00247132	0.00112465	0.0071216	0.00129199	0.000680115
80	4-aminobutyric acid	595	13.9424,0	174	4.37459e-07	0.00011793	0.00011204	0.000181441	2.2845e-07	0.00010779	2.35567e-07	2.90083e-07	2.54224e-07	0.000277293	0.000172088	0.000225132	2.48859e-07	0.000291946	0.000239003	3.34119e-07	3.91162e-07	3.87712e-07
81	Halostachine	235	13.9814,0	447	0.000125857	7.2598e-05	8.11211e-05	7.0375e-05	2.2845e-07	4.79989e-05	5.77041e-05	6.71886e-05	3.28504e-05	0.000133662	8.68349e-05	8.63195e-05	2.48859e-07	6.15946e-05	5.88528e-05	6.31904e-05	4.14989e-05	5.90531e-05
82	L-glutamic acid	273	14.0827,0	263	0.00218509	0.00270582	0.00282965	0.00135149	0.00138574	0.00173403	0.00137018	0.00168421	0.00203511	0.00191842	0.00307062	0.00293236	0.00248417	0.00177819	0.00190918	0.00258719	0.00326214	0.00332724
83	4-Hydroxyquinazoline	375	14.1388,0	217	4.37459e-07	5.34139e-07	5.14049e-07	0.000104002	2.2845e-07	0.000115478	2.35567e-07	0.000133042	0.000105503	3.14609e-07	4.04442e-07	5.43529e-07	2.48859e-07	0.000112081	7.81603e-05	3.34119e-07	3.91162e-07	3.87712e-07
84	2-Amino-2-norbornanecarboxylic acid	242	14.175,0	71	0.000399404	0.000393179	0.000369362	0.00020311	0.00025684	0.000217912	0.000262292	0.000339792	0.000265494	0.000315287	0.000323834	0.000420488	2.48859e-07	0.000242703	0.000260995	0.000343068	0.000399476	0.000393145
85	N-Methyl-L-glutamic acid	248	14.2969,0	71	0.000518515	0.00059321	0.00056026	0.000251045	0.000314769	0.000287464	0.00037174	0.000398873	0.000355117	0.000493152	0.000457343	0.000605085	0.000523859	1.70949e-07	0.000343524	0.000394616	0.000597565	0.00047812
86	(2R,3S)-2-hydroxy-3-isopropylbutanedioic acid	238	14.3119,0	191	0.000117229	0.000223604	0.000196734	0.000111225	0.000156499	0.000215698	0.000173743	0.000245685	0.000225148	0.000200693	0.000252916	0.000263258	0.000301947	0.00022965	0.000272608	0.000102976	0.00017081	3.87712e-07
87	Maleamate	294	14.4085,0	142	4.37459e-07	5.34139e-07	5.14049e-07	9.41312e-05	2.2845e-07	6.59319e-05	2.35567e-07	2.90083e-07	2.54224e-07	3.14609e-07	4.04442e-07	5.43529e-07	6.0131e-05	1.70949e-07	2.09911e-07	3.34119e-07	3.91162e-07	3.87712e-07
88	Dodecanol	411	14.4317,0	71	0.00035904	0.00034745	0.000362043	0.000157264	0.000174553	0.000199102	0.000215355	0.000259656	0.000215753	0.000281503	0.000249496	0.000322201	2.48859e-07	1.70949e-07	0.000202285	0.000269266	0.000341177	0.000308318
89	6-Hydroxynicotinic acid	394	14.4833,0	268	4.37459e-07	5.34139e-07	5.14049e-07	2.17923e-05	9.20504e-05	2.91419e-05	2.35567e-07	2.90083e-07	2.54224e-07	3.14609e-07	4.04442e-07	5.43529e-07	2.48859e-07	9.18523e-05	2.09911e-07	3.34119e-07	3.91162e-07	3.87712e-07
90	Phenylphosphoric acid	278	14.6898,0	135	0.000396086	0.00037056	0.00028646	0.000129968	0.000268872	0.000233183	0.00015906	0.000205823	0.000361367	0.000264017	0.0004642	0.0004105	0.000201544	0.000226515	0.000302396	0.000280476	0.000471505	0.000387216
91	beta-Glutamic acid	305	14.8188,0	100	0.00023957	0.000484478	0.000226226	1.74027e-07	2.2845e-07	8.10924e-05	5.44508e-05	0.000188564	0.00023889	7.17724e-05	0.000226308	0.000264035	0.000284787	1.70949e-07	0.000120841	3.34119e-07	9.25407e-05	0.000111085
92	pimelic acid	368	14.8396,0	204	5.82041e-05	8.55987e-05	8.5108e-05	7.21681e-05	8.71283e-05	0.000130113	7.55091e-05	8.91443e-05	0.000118338	3.14609e-07	9.09497e-05	9.47916e-05	0.00017804	0.00015316	0.000153842	3.34119e-07	8.08731e-05	3.87712e-07
93	hexadecane	244	14.8535,0	57	0.000419065	0.000211305	5.14049e-07	1.74027e-07	0.000154953	0.000129418	0.000141978	0.00018907	2.54224e-07	3.14609e-07	0.000205822	5.43529e-07	0.000208991	1.70949e-07	0.000175205	0.000269203	0.000164512	0.000236341
94	D-erythronolactone	392	14.8636,0	217	0.000894949	0.000364587	0.000317431	0.000182705	0.000302167	0.000309079	0.000201635	0.000213194	0.000309104	0.000194259	0.000328403	0.000288991	0.000395012	0.000299099	0.000353436	0.000580066	0.000247137	0.000198212
95	toluenesulfonic acid	218	14.9767,0	244	0.000238298	0.000189621	0.000213091	0.000112766	0.000125915	0.000108849	0.000118289	0.000160805	9.74292e-05	7.9025e-05	0.000124705	0.000156994	2.48859e-07	9.7146e-05	0.000158335	0.000253068	0.000161906	0.000138878
96	phenylalanine	478	15.1046,0	218	0.000274543	5.34139e-07	6.31735e-05	6.42811e-05	7.73192e-05	2.00294e-07	4.40224e-05	5.63124e-05	4.56953e-05	4.79035e-05	4.04442e-07	5.43529e-07	2.48859e-07	7.46352e-05	8.0139e-05	0.000157634	3.91162e-07	3.87712e-07
97	4-Hydroxybenzoic acid	582	15.1365,0	267	0.000130784	0.000179257	0.000157256	0.00017374	0.000144604	0.000142182	0.000109671	0.000175471	0.000118843	0.000166981	0.000230458	0.000180788	0.000277176	0.000155826	0.000196717	3.34119e-07	9.94077e-05	6.78734e-05
98	Lyxose	392	15.179,0	73	0.00174844	0.00065758	0.000702156	0.000655309	2.2845e-07	0.000447028	0.00078653	0.000739877	0.00065612	0.0008033	0.000967853	0.000692692	0.00131396	0.000629909	2.09911e-07	0.000649346	3.91162e-07	0.000513391
99	lauric acid	575	15.4251,0	117	4.37459e-07	0.00023579	5.14049e-07	0.000301932	0.000261436	0.000317893	0.000245453	0.000359644	2.54224e-07	0.000299322	0.000381222	0.000225758	0.000653845	0.000445969	0.000438458	0.000254907	3.91162e-07	0.000263934
100	xylose	860	15.4511,0	103	0.00159267	0.000918051	0.000783962	0.000931755	0.000821979	0.000941427	0.000857633	0.000914772	0.000986124	0.000995551	0.00112344	0.000867833	2.48859e-07	0.000758906	0.000588647	0.000890226	0.000867919	0.000762313
101	ribose	792	15.6215,0	103	0.00101394	0.00112999	0.00103318	0.00176972	0.00126968	0.00154569	0.00116092	0.00108148	0.00102673	0.000964514	0.00127461	0.00100321	2.48859e-07	0.0018646	0.00175609	0.000357832	0.000578354	0.000548248
102	Ribonic acid, gamma-lactone	647	15.6978,0	73	0.00112873	0.000842222	0.000637964	0.000521527	0.000462531	0.000374636	0.000455949	0.000573958	0.00053861	0.000638749	0.000823578	0.000606394	2.48859e-07	1.70949e-07	0.000729577	0.0006049	0.000423377	0.000501796
103	3-(2-Hydroxyphenyl)propionic acid	225	15.867,0	282	4.37459e-07	5.34139e-07	5.14049e-07	6.30448e-05	6.74243e-05	2.00294e-07	7.52741e-05	8.44728e-05	8.57887e-05	3.14609e-07	4.04442e-07	5.43529e-07	2.48859e-07	1.70949e-07	7.00544e-05	9.94463e-05	0.000111147	0.000112694
104	Acetol	320	15.9275,0	75	4.37459e-07	0.000596595	0.000475056	0.000403905	0.000464667	0.000288876	0.00026742	0.000379006	0.000387707	0.000363251	0.000908645	0.000406496	0.000665247	0.000377025	0.000483232	3.34119e-07	3.91162e-07	3.87712e-07
105	xylitol	571	15.9523,0	73	0.0046298	0.00207191	0.00169531	0.00156632	0.00198562	0.000972614	0.000937926	0.000785343	0.000669649	0.000692266	0.00140087	0.000765504	0.00197494	0.00101568	0.000950587	0.00216418	0.000777435	0.000565972
107	glutamine	320	16.0862,0	154	0.00961745	0.00839559	0.0070589	0.00314128	0.00364919	0.00243439	0.00349097	0.00372632	0.00285706	3.14609e-07	0.00722592	0.00992235	0.00506272	0.00385045	0.00336725	0.00401437	0.00248459	0.00312607
108	citrulline	396	16.4886,0	71	0.00211253	0.0022471	0.00210894	0.00109395	0.00120367	0.00110168	0.00130679	0.00166381	0.00143974	0.00172686	0.00187916	0.00216015	2.48859e-07	1.70949e-07	0.00136608	0.00175875	0.00200367	0.00207892
109	Glucose-1-phosphate	736	16.5513,0	217	4.37459e-07	0.0010421	0.000746882	0.000384116	2.2845e-07	2.00294e-07	0.000475343	0.000377184	0.000290834	0.000355857	0.000521893	0.000874579	0.00057922	0.000260247	2.09911e-07	3.34119e-07	0.000281505	3.87712e-07
110	D-(glycerol 1-phosphate)	637	16.5658,0	299	0.000127528	9.40905e-05	8.91428e-05	8.79664e-05	8.97832e-05	0.000119033	7.09518e-05	9.42242e-05	7.96505e-05	0.000313513	0.00018793	0.000183218	2.48859e-07	0.000171176	0.000144958	0.000170757	3.44193e-05	3.87712e-07
111	4-hydroxy-3-methoxybenzoic acid	491	16.6618,0	297	0.000114871	0.000118299	0.00012112	0.000114162	0.000103489	0.000160439	0.000110296	0.000156114	0.000107735	0.000133816	0.000123494	0.000158314	0.00023255	0.000160404	0.000188241	6.11874e-05	0.000138757	0.00011442
112	1,3-diaminopropane	360	16.6975,0	226	0.0796015	0.0926911	0.0764977	0.0416853	0.0523298	0.0474958	0.0553423	0.0633769	0.0723849	0.0519143	0.0616965	0.0636605	0.0590051	0.034407	0.0444708	0.0881949	0.0907134	0.103457
113	O-Phosphoserine	225	16.7225,0	159	4.37459e-07	5.34139e-07	5.14049e-07	0.000294232	2.2845e-07	2.00294e-07	0.00167238	0.000815596	0.0007155	0.000502533	0.000465259	0.000568803	0.00225776	0.00126203	0.00135931	3.34119e-07	3.91162e-07	3.87712e-07
114	2-deoxy-D-glucose	455	16.8004,0	204	0.000766971	0.000405004	0.000222093	0.000234288	0.000296984	0.000296788	0.00015726	0.000131037	2.54224e-07	0.000211659	0.000423618	0.000218638	0.000624247	0.000261321	0.000186776	0.000510603	0.000152497	3.87712e-07
115	3,6-Anhydro-D-galactose	268	16.782,0	217	4.37459e-07	5.34139e-07	5.14049e-07	1.74027e-07	2.2845e-07	0.000261372	0.00017572	0.000226913	0.00015939	0.000128281	0.000202474	0.000210269	2.48859e-07	1.70949e-07	0.000188645	3.34119e-07	3.91162e-07	3.87712e-07
116	O-Phosphorylethanolamine	540	16.8154,0	299	4.37459e-07	5.34139e-07	5.14049e-07	1.74027e-07	6.33812e-05	4.4211e-05	2.35567e-07	2.90083e-07	2.54224e-07	5.57026e-05	4.04442e-07	5.43529e-07	0.000132154	7.01728e-05	5.74183e-05	3.34119e-07	3.91162e-07	3.87712e-07
117	terephthalic acid	417	16.9482,0	295	4.37459e-07	0.000153884	0.000139527	1.74027e-07	9.10528e-05	5.3715e-05	4.91097e-05	0.000108136	9.6438e-05	9.70953e-05	4.04442e-07	0.000147632	9.8385e-05	8.12843e-05	6.65221e-05	3.34119e-07	8.89183e-05	8.70501e-05
118	5-Aminoimidazole-4-carboxamide	287	16.9574,0	312	4.37459e-07	9.48302e-05	4.62848e-05	5.47631e-05	4.77824e-05	5.61749e-05	4.56274e-05	6.8718e-05	5.78022e-05	5.68607e-05	6.58355e-05	9.33852e-05	0.000121335	1.70949e-07	8.24573e-05	3.34119e-07	3.91162e-07	3.87712e-07
119	azelaic acid	725	17.0044,0	75	0.00194332	0.00186335	0.00141705	0.00121582	0.00113058	0.000966047	0.000967579	0.00123541	0.00106767	0.00110142	0.00269048	0.00143842	0.00206462	0.00134062	0.00147885	0.000763527	0.000798551	0.000841049
120	2-Deoxy-D-galactose	386	17.022,0	217	0.000730034	0.000210461	5.14049e-07	0.000159494	0.000387422	2.00294e-07	2.35567e-07	0.000158673	2.54224e-07	0.000267767	0.000518285	0.00029224	0.000145613	1.70949e-07	2.09911e-07	3.34119e-07	0.000211015	3.87712e-07
121	shikimic acid	513	17.0951,0	231	4.37459e-07	0.00100859	0.000718941	0.000258065	2.2845e-07	3.18655e-05	0.000371807	0.000224704	0.000311416	0.000283563	0.000550768	0.000340753	0.000391207	0.00013076	2.09911e-07	3.34119e-07	0.000344378	7.4086e-05
122	citric acid	652	17.1973,0	273	4.37459e-07	0.000158029	9.92964e-05	0.00015884	0.000135544	4.70907e-05	0.000128975	0.000111479	9.27613e-05	0.000197861	0.000130073	0.000150448	0.000263733	8.86549e-05	4.94432e-05	0.000243169	0.00012666	4.90913e-05
123	3,4-dihydroxybenzoic acid	622	17.2363,0	193	0.00015512	0.000167584	0.000187833	0.000165147	0.000162266	0.000170477	0.000179473	0.000248783	0.000183429	0.000260886	0.000240411	0.000251417	2.48859e-07	1.70949e-07	0.000303277	6.16738e-05	3.91162e-07	6.71827e-05
124	Synephrine	262	17.2821,0	223	4.37459e-07	5.34139e-07	5.14049e-07	1.74027e-07	2.2845e-07	2.00294e-07	2.64903e-05	4.60066e-05	5.67286e-05	3.14609e-07	4.04442e-07	5.43529e-07	4.23514e-05	1.70949e-07	3.61433e-05	5.60723e-05	3.91162e-07	3.87712e-07
125	N-Acetylisatin	290	17.3907,0	69	0.00129848	0.00191721	0.00160432	0.00144571	0.0013555	0.0017232	0.00119433	0.00121374	0.00188843	0.00176581	0.00210031	0.00176904	0.00148968	0.00125027	0.00140112	3.34119e-07	0.00142394	0.00123
126	glycocyamine	393	17.4052,0	160	4.37459e-07	5.34139e-07	5.14049e-07	0.00042317	0.000363805	0.000411126	2.35567e-07	2.90083e-07	0.000111686	3.14609e-07	4.04442e-07	5.43529e-07	0.00026791	0.000183605	0.000163234	3.34119e-07	0.000168194	3.87712e-07
127	Tagatose	575	17.4843,0	258	0.000409322	0.000373137	5.14049e-07	0.000205882	0.000278246	0.000232665	0.000218131	0.000259571	0.000253856	0.000350795	0.000398488	0.000379526	0.000263235	0.000174001	0.000202249	0.000384388	0.000357586	0.000381567
128	1,5-Anhydroglucitol	475	17.5067,0	157	4.37459e-07	0.000217335	5.14049e-07	0.000295303	0.000341404	0.000227499	0.000246806	0.000165181	0.000171517	9.18722e-05	4.04442e-07	0.000107879	0.00043285	0.000218106	0.000130392	0.000432231	6.67569e-05	3.87712e-07
129	Myristic Acid	866	17.5745,0	117	0.0028071	0.00246137	0.00212356	0.00185892	0.00190956	0.00173833	0.00151328	0.00220152	0.00212236	0.00171413	0.00172234	0.00218462	0.00337161	1.70949e-07	2.09911e-07	0.00165371	0.0013657	0.00137167
130	quinic acid	677	17.5937,0	345	4.37459e-07	0.000191865	0.000102377	0.000248702	0.00024996	2.00294e-07	0.000141615	0.000109551	5.02722e-05	0.000259016	0.00013337	0.000122267	0.000240544	8.35957e-05	2.09911e-07	0.000387202	9.53254e-05	3.87712e-07
131	fructose	916	17.7226,0	103	0.0255073	0.00418197	0.00266131	0.01506	0.0104553	0.0173143	0.00453144	0.00311257	0.00346104	0.0118663	0.01031	0.00937672	2.48859e-07	1.70949e-07	0.00210956	0.00967338	0.00839302	0.00757085
132	fructose	874	17.8236,0	103	4.37459e-07	0.0152804	0.00685365	0.0188352	0.0235431	0.011521	0.0105495	0.00589034	0.00418442	0.0198294	0.0153764	0.0122246	2.48859e-07	0.0169945	0.00197856	0.0303137	0.00775609	0.00530151
133	D-Talose	861	17.8738,0	319	0.00169931	0.000971773	0.000749332	0.00119351	0.00104027	0.000921102	0.000753521	0.000644997	0.000682957	0.00067823	0.000841478	0.000723031	2.48859e-07	0.00103916	0.000809552	0.000638099	0.000632794	0.000570093
134	galactose	652	17.8569,0	157	4.37459e-07	0.000994057	0.000500713	0.000690877	0.00133717	2.00294e-07	0.00251352	0.00125269	0.000624322	0.000832165	0.000648133	0.000476738	2.48859e-07	0.000412791	2.09911e-07	3.34119e-07	3.91162e-07	3.87712e-07
135	Dehydroascorbic Acid	256	17.9306,0	57	4.37459e-07	0.000423659	0.00036278	0.000247205	2.2845e-07	0.000190962	2.35567e-07	0.000347575	0.000282219	0.000352015	0.000356076	0.000444857	2.48859e-07	1.70949e-07	0.000288148	0.000386288	0.000306716	0.000345915
136	mannose	926	18.0027,0	160	0.0435632	0.0369998	0.0375127	0.132858	0.0875867	0.129765	0.0976537	0.0684385	0.0574943	0.0637066	0.0483707	0.0483351	2.48859e-07	0.11688	0.0851012	0.0222373	0.0194741	0.0135196
137	glucuronic acid	389	18.2416,0	177	7.96109e-05	5.34139e-07	5.14049e-07	6.36831e-05	5.3761e-05	2.00294e-07	6.89496e-05	5.73892e-05	2.54224e-07	3.14609e-07	5.88119e-05	7.0522e-05	2.48859e-07	1.70949e-07	4.13268e-05	4.39912e-05	3.91162e-07	3.87712e-07
138	Atrazine-2-hydroxy	293	18.2511,0	71	0.000610508	0.000533358	0.000515141	0.000433647	0.00041844	0.000409086	0.000386825	0.000481582	0.00044548	0.000586219	0.00056255	0.00057844	2.48859e-07	1.70949e-07	0.000592953	0.000429717	0.000450044	0.000427746
139	mannitol	904	18.3214,0	319	0.00447782	0.00936849	0.00576401	0.0162762	0.0130464	0.0112092	0.00960849	0.00815504	0.00869027	0.00776955	0.0054254	0.0074435	0.0251282	0.0141304	0.012	0.00283499	0.0107007	0.00629397
140	sorbitol	717	18.389,0	87	0.00201952	0.00148833	0.000970392	0.00211269	0.00122012	0.0020384	0.000822104	0.00105216	0.00127436	0.000865993	0.0012105	0.000822844	2.48859e-07	1.70949e-07	0.00294034	0.000410757	0.000415963	0.00045366
141	tyrosine	574	18.4601,0	218	0.000868912	0.000244383	0.000183286	0.00021685	0.000229855	2.00294e-07	0.00015028	0.00014244	2.54224e-07	0.000267952	0.000309808	0.000122579	0.00048899	0.0002839	0.000223853	0.000262728	0.000119061	3.87712e-07
142	N-Carbamylglutamate	261	18.5184,0	143	1.83996e-05	0.000254899	0.000204333	0.000200624	0.000217646	0.000261333	0.000208429	0.000297229	0.000161111	0.000195652	0.000193501	0.000302351	0.000543699	1.70949e-07	0.000419714	3.34119e-07	3.91162e-07	3.87712e-07
143	conduritol b epoxide	766	18.5799,0	318	0.000983769	0.00155299	0.00107684	0.00330572	0.0048266	0.00442779	0.00105837	0.00141698	0.00126595	0.00103645	0.00129223	0.00111114	2.48859e-07	0.00554096	0.00223273	0.000858232	0.00111824	0.00129387
144	9-Fluorenone 1	284	18.6779,0	71	0.00126674	0.00127116	0.00116852	0.000762101	0.000861932	0.000767253	0.000899884	0.00106883	0.000866652	0.00113459	0.00122842	0.00132913	2.48859e-07	1.70949e-07	0.000943504	0.00102224	0.00101123	0.00108669
145	1-Hexadecanol	425	18.7048,0	299	8.18979e-05	9.55568e-05	5.14049e-07	4.20778e-05	7.00901e-05	5.17346e-05	4.44605e-05	7.28982e-05	7.61704e-05	7.28903e-05	4.3339e-05	8.6408e-05	8.50163e-05	7.99287e-05	6.2773e-05	6.05481e-05	6.60035e-05	8.70449e-05
146	paraoxone	274	18.7207,0	149	0.00164038	0.00195046	0.0016557	0.0017333	0.00184993	0.002221	0.00167147	0.00238933	0.00184233	0.00221117	0.00182711	0.00196667	0.00301664	0.00217049	0.00230118	0.00112711	0.00110184	0.0013032
147	gluconic acid	615	19.0136,0	74	0.000105591	0.000139055	5.14049e-07	0.000366276	0.000242026	0.00032414	0.000153015	0.000187219	0.00014272	0.000145107	0.000119894	8.45997e-05	0.000628458	0.000417505	0.000366984	7.49408e-05	3.91162e-07	3.87712e-07
148	Galactonic acid	290	19.0957,0	293	0.000129024	0.00021328	0.000153213	7.36914e-05	0.000110716	0.000116583	9.02746e-05	0.000131299	0.000100014	0.000148692	0.000151781	0.000184571	2.48859e-07	9.90932e-05	0.000118557	0.00011019	0.000115151	0.000135208
149	Saccharic acid	385	19.2841,0	318	7.72909e-05	9.49249e-05	7.65108e-05	0.000189078	0.000205699	0.000237333	0.000107101	0.000160733	0.000124561	0.000123032	0.000102048	0.000104617	2.48859e-07	0.000295373	0.000218842	6.138e-05	0.000111102	9.26702e-05
150	palmitoleic acid	780	19.4402,0	117	0.000148491	0.000252663	0.000191361	0.00051709	0.000602006	0.000699421	0.000347975	0.000216252	0.000346999	0.000541179	0.000501313	0.000585145	2.48859e-07	0.000636263	0.000662245	3.34119e-07	0.000534341	0.000561236
151	Glucoheptonic acid	288	19.5153,0	336	4.37459e-07	0.000154225	0.000114252	7.68418e-05	7.8718e-05	9.22551e-05	7.00591e-05	8.09127e-05	0.000105114	7.4432e-05	6.96173e-05	0.000135586	0.000110297	8.89973e-05	0.000103129	0.000111686	0.000118565	0.000155759
152	palmitic acid	912	19.5577,0	117	0.121006	0.126512	0.111758	0.0904447	0.0992627	0.0923167	0.0959335	0.108354	0.108624	0.119998	0.119311	0.121517	2.48859e-07	0.109038	0.103776	0.128674	0.130012	0.136961
153	N-Acetyl-beta-D-mannosamine	701	19.7689,0	202	4.22933e-05	5.16534e-05	5.14049e-07	0.000120936	0.000101608	0.000104465	9.02392e-05	8.07752e-05	8.49866e-05	7.38294e-05	5.20643e-05	4.85819e-05	2.48859e-07	0.000162126	0.000144376	7.18808e-05	8.48604e-05	4.67753e-05
154	Isopropyl-beta-D-thiogalactopyranoside	523	19.8596,0	204	4.37459e-07	5.34139e-07	5.14049e-07	1.74027e-07	0.00404259	0.00433059	2.35567e-07	2.90083e-07	2.54224e-07	0.000638342	0.000769556	5.43529e-07	0.00011799	1.70949e-07	2.09911e-07	0.000461437	0.00196345	0.00104612
155	myo-inositol	897	19.8942,0	305	0.00166556	0.00196399	0.00176024	0.00473996	0.00366463	0.00514578	0.00328448	0.00286756	0.0025798	0.00226048	0.00233334	0.00232754	2.48859e-07	1.70949e-07	0.00553946	0.000837823	0.00133903	0.001212
156	N-Acetyl-D-galactosamine	273	19.915,0	117	0.000570994	0.00090988	0.000711859	0.00139911	0.00151255	0.00159841	0.000954202	0.000929339	0.00101921	3.14609e-07	0.000755768	0.00079642	2.48859e-07	0.00174655	0.00139356	0.000777613	0.000768914	0.000593813
157	uric acid	341	19.9773,0	99	4.37459e-07	5.34139e-07	5.14049e-07	1.74027e-07	5.5218e-05	2.00294e-07	7.277e-05	2.90083e-07	2.54224e-07	4.45055e-05	6.88099e-05	5.43529e-07	2.48859e-07	0.000103986	8.66226e-05	3.4935e-05	6.34653e-05	3.87712e-07
158	Linoleic acid methyl ester	541	20.0236,0	67	4.37459e-07	5.34139e-07	5.14049e-07	0.000347746	0.000210589	0.000365444	0.000171472	9.83709e-05	0.000129902	0.000316154	8.79062e-05	5.43529e-07	2.48859e-07	1.70949e-07	0.000378855	3.34119e-07	3.91162e-07	3.87712e-07
159	guanine	565	20.2408,0	352	5.12902e-05	5.34139e-07	5.14049e-07	0.000252622	0.000163198	0.000212658	8.63057e-05	8.14858e-05	5.65439e-05	0.000102913	4.04442e-07	5.43529e-07	0.000297105	0.000167817	0.000116483	0.000157571	7.88298e-05	3.87712e-07
160	d-Glucoheptose	507	20.2617,0	319	0.000104114	0.000200463	0.000166712	0.000351227	0.000263569	0.000275925	0.00022677	0.00022288	0.000208826	0.000148419	0.000147946	0.000141352	2.48859e-07	0.000384137	0.000320658	5.62235e-05	7.93369e-05	7.23651e-05
161	cis-Phytol	264	20.2776,0	71	0.00054472	0.00087195	0.000862704	0.000556859	0.000519441	0.000544193	0.000563796	0.000837511	0.000650086	0.00100118	0.000604028	0.00105932	2.48859e-07	0.000651047	0.000594675	0.000733605	0.000518851	0.000623257
162	caffeic acid	418	20.3671,0	396	4.37459e-07	5.34139e-07	5.14049e-07	1.74027e-07	3.10921e-05	2.00294e-07	3.27496e-05	2.90083e-07	2.54224e-07	3.14609e-07	2.42867e-05	2.95168e-05	3.18024e-05	2.7394e-05	2.35046e-05	3.34119e-07	3.91162e-07	3.87712e-07
163	heptadecanoic acid	808	20.4579,0	117	0.00055624	0.000765776	0.000666719	0.00074154	0.000732858	0.000726729	0.000673627	0.000746747	0.000816443	0.000725632	0.000636734	0.000712269	2.48859e-07	0.000853026	0.000813523	0.000620563	0.000712408	0.000700165
164	Octadecanol	588	20.5619,0	327	8.94666e-05	0.00017305	0.000154198	5.22774e-05	0.000101783	5.66325e-05	4.74135e-05	0.00012922	0.000138597	7.67416e-05	0.000123953	0.00011848	0.000102434	0.000105075	7.76449e-05	8.95755e-05	9.14822e-05	0.000103482
165	Phytol	751	20.7059,0	143	0.000230773	0.000488846	0.000338645	0.000566833	0.00038863	0.000515771	0.00040363	0.000868176	0.000361612	0.000362589	0.000375769	0.000456213	0.000993366	0.00089641	0.000826162	3.34119e-07	3.91162e-07	3.87712e-07
166	Fructose 2,6-biphosphate degr prod	358	20.9872,0	57	0.000192055	5.34139e-07	5.14049e-07	0.000154718	0.00015925	0.000144953	0.0001439	0.000204843	2.54224e-07	0.000142053	0.000208772	5.43529e-07	0.000270569	1.70949e-07	0.00015971	0.000171857	3.91162e-07	3.87712e-07
167	linoleic acid	526	21.0619,0	337	4.37459e-07	2.10345e-05	5.14049e-07	8.12209e-05	6.17977e-05	0.000112139	5.64631e-05	4.46448e-05	5.09952e-05	0.000204259	4.04442e-07	6.69654e-05	2.48859e-07	9.73481e-05	9.25493e-05	6.77349e-05	7.51726e-05	6.68149e-05
168	spermidine	336	21.08,0	314	0.0170258	0.0189258	0.0168987	0.0106649	0.0149983	0.0144502	0.0120724	0.012495	0.0145811	0.019008	0.0201198	0.0189137	0.014941	0.0105767	0.0115765	0.0208282	0.0201795	0.0214755
169	Elaidic acid	862	21.1129,0	129	0.00181962	0.00279355	0.00210754	0.00191529	0.00256269	0.00226822	0.0022873	0.00291487	0.00333443	0.00441601	0.00192321	0.00276656	2.48859e-07	1.70949e-07	0.0048971	0.00234973	0.00210371	0.00209344
170	beta-Mannosylglycerate	761	21.1205,0	204	0.0004654	0.000699827	0.000696504	0.00117204	0.000648289	0.000879051	0.00141271	0.00180301	0.00118749	0.00192897	0.00114105	0.00113836	2.48859e-07	1.70949e-07	2.09911e-07	3.34119e-07	3.91162e-07	3.87712e-07
171	oleic acid	352	21.2005,0	159	4.37459e-07	0.000116094	5.14049e-07	0.000174113	0.000102047	0.000131302	2.35567e-07	0.000205505	9.22024e-05	0.000123222	8.83111e-05	5.43529e-07	0.000280396	0.000254556	0.000256591	3.34119e-07	3.91162e-07	3.87712e-07
172	stearic acid	887	21.3514,0	117	0.0587871	0.0629957	0.0560798	0.0449024	0.0489238	0.0445196	0.0476601	0.0534556	0.0533388	0.0614167	0.0614357	0.0597505	0.0773096	1.70949e-07	0.0490484	0.0631684	0.0692527	0.0717296
173	alpha-Santonin	475	21.5114,0	91	4.37459e-07	5.34139e-07	5.14049e-07	1.74027e-07	2.2845e-07	2.00294e-07	2.35567e-07	2.90083e-07	2.54224e-07	3.14609e-07	4.04442e-07	5.43529e-07	0.000226212	0.000175988	8.7423e-05	3.34119e-07	3.91162e-07	3.87712e-07
174	arachidonic acid	556	22.4047,0	91	4.37459e-07	7.64593e-05	5.14049e-07	7.47691e-05	8.83087e-05	9.89071e-05	7.40226e-05	9.43671e-05	0.00010849	0.000170291	4.04442e-07	8.37531e-05	2.48859e-07	0.000155818	2.09911e-07	7.61979e-05	9.21539e-05	3.87712e-07
175	resveratrol	268	22.6867,0	342	0.000455285	0.000446458	0.000421472	0.000245704	0.000329038	0.000316984	0.000300118	0.000323104	0.000327745	0.00045656	0.00050151	0.00048892	0.000343282	0.000239286	0.000261949	0.000474537	0.000463826	0.000503362
176	6-phosphogluconic acid	473	22.7036,0	318	4.37459e-07	5.20661e-05	5.14049e-07	4.78716e-05	3.59994e-05	6.2803e-05	6.43958e-05	7.01662e-05	5.18671e-05	0.000210705	0.000143149	0.000133579	2.48859e-07	1.70949e-07	9.13433e-05	3.34119e-07	3.91162e-07	3.87712e-07
177	cis-gondoic acid	504	22.7958,0	117	4.37459e-07	5.34139e-07	5.14049e-07	1.74027e-07	2.2845e-07	0.000161304	0.000110475	0.000141775	7.7374e-05	3.14609e-07	4.04442e-07	5.43529e-07	0.000336747	0.000196664	0.000168291	0.000143716	3.91162e-07	3.87712e-07
178	Arachidic acid	738	22.9971,0	117	0.000872792	0.00103181	0.000948304	0.000955307	0.000962622	0.000945712	0.000864083	0.000898936	0.000784242	0.00092779	0.000952504	0.0010008	0.00133522	0.0010115	0.000872147	0.000709333	0.000893399	0.000899716
179	uridine	506	23.1546,0	207	0.000360672	0.000359434	0.000267233	0.000117766	0.000172347	0.000114557	0.000204715	0.000178846	0.000235704	0.000240957	0.000256163	0.000299322	0.000126204	9.7737e-05	8.105e-05	0.000206654	3.91162e-07	3.87712e-07
180	saccharopine	399	23.2159,0	359	0.00245815	0.00274381	0.00259844	0.00153773	0.00211241	0.00225501	0.00170482	0.00177422	0.00207726	0.00265632	0.00299079	0.00295392	0.00207236	0.00152125	0.00162996	0.00305764	0.00299455	0.00307314
181	Neohesperidin	515	23.4324,0	217	0.00133889	0.00101124	0.00100946	0.000300246	0.000458723	0.000325185	0.000537169	0.000446381	0.000670306	0.000757763	0.000987719	0.00108764	0.000379066	0.000256793	0.000293102	0.000448572	3.91162e-07	3.87712e-07
182	salicin	699	23.5338,0	217	4.37459e-07	0.00388943	0.00177416	0.00233393	0.00462126	0.000127421	0.00220112	0.00167777	0.000667062	0.00468756	0.00350717	0.00172679	0.00387964	0.00144264	0.000176885	0.00774014	0.000777001	0.000238686
183	Dioctyl phthalate	592	23.7568,0	149	0.0030288	0.00265393	0.000983183	0.000685447	0.00174454	0.000883306	0.000609846	0.00108604	0.00117666	0.000718611	0.00104262	0.00181624	0.000671002	0.00105657	0.000453739	0.000672902	0.000411933	0.000445956
184	2-Monopalmitin	792	23.857,0	129	0.00157197	0.00163178	0.00139151	0.00121413	0.00156245	0.00169661	0.00126147	0.00125232	0.00155256	0.00128673	0.00160872	0.0015352	0.0019852	0.0013594	0.00134096	0.00178662	0.00168147	0.00163392
185	arbutin	411	23.9202,0	217	0.000521298	0.00057924	0.000280648	1.74027e-07	0.000227883	2.00294e-07	8.43272e-05	7.93771e-05	0.000142464	9.08724e-05	0.000438055	0.000245666	2.48859e-07	6.34309e-05	2.09911e-07	0.000526212	0.000160715	3.87712e-07
186	inosine	539	24.0534,0	217	4.37459e-07	0.00305886	0.00135886	0.00195653	0.00367814	2.00294e-07	0.00199552	0.00157032	0.000522728	0.00341594	0.00259291	0.00134772	0.00263402	0.00103874	7.44864e-05	0.0058733	0.000586606	0.000122689
187	1-Monopalmitin	839	24.1268,0	371	0.0120974	0.0112262	0.0101083	0.00615399	0.0102155	0.0086554	0.00936248	0.00766675	0.011481	0.00986753	0.0124968	0.0104652	0.00858289	0.00653777	0.00681053	0.015915	0.0142394	0.013637
188	sucrose	895	24.4352,0	361	0.012036	0.00266661	0.00190734	0.00264039	0.0100286	0.00841767	0.0138473	0.00205677	0.00235845	0.0135753	0.00692592	0.00647915	2.48859e-07	0.00903842	0.00120343	0.0055042	0.00587048	0.00430701
189	adenosine	562	24.463,0	236	0.000316966	0.000229848	0.000167565	0.000510466	0.00036037	0.000456622	0.000213239	0.000206296	0.000198789	0.000363557	0.000187702	0.00014258	2.48859e-07	0.000344052	0.000280283	0.00018175	0.000237983	0.000166061
190	Behenic acid	835	24.5396,0	117	0.00177372	0.00238507	0.00204209	0.00263367	0.00238185	0.00316303	0.00249197	0.00292759	0.0022635	0.00261567	0.00247248	0.00264264	0.00394524	0.00333468	0.00266367	0.000854762	0.000932609	0.000886088
191	7,8-Dimethylalloxazine	373	24.6738,0	387	7.47747e-05	5.34139e-07	8.99293e-05	3.50887e-05	5.37895e-05	5.43045e-05	6.05061e-05	4.20477e-05	4.91895e-05	7.09937e-05	8.74384e-05	9.285e-05	5.85389e-05	4.01726e-05	4.05222e-05	7.90463e-05	8.03518e-05	7.41668e-05
192	Dehydroepiandrosterone	320	24.7891,0	267	9.26193e-05	0.000120541	8.30384e-05	0.000120735	6.41429e-05	9.11474e-05	2.35567e-07	2.90083e-07	8.24365e-05	0.000117951	0.000139084	5.43529e-07	0.000266325	0.000171799	0.000122662	7.85502e-05	3.91162e-07	3.87712e-07
193	lactose	546	24.8803,0	204	4.37459e-07	5.34139e-07	5.14049e-07	0.000143522	9.7265e-05	3.84798e-06	0.000109849	0.000212033	9.19852e-05	0.00010119	0.00021989	0.000132668	0.000173365	1.5211e-05	7.35574e-05	3.34119e-07	0.000142167	9.4933e-05
194	lactulose	231	24.8616,0	69	4.37459e-07	5.34139e-07	5.14049e-07	1.74027e-07	2.2845e-07	0.000242275	2.35567e-07	0.000265996	0.000132182	0.00036796	0.000209833	5.43529e-07	0.000412328	0.000315614	0.000194403	0.00044478	3.91162e-07	3.87712e-07
195	2-Monoolein	642	25.1147,0	129	4.37459e-07	5.34139e-07	5.14049e-07	0.000187995	2.2845e-07	0.000176779	2.35567e-07	2.90083e-07	2.54224e-07	3.14609e-07	4.04442e-07	5.43529e-07	0.00118706	0.00078992	0.000359171	3.34119e-07	3.91162e-07	3.87712e-07
196	cytidine	246	25.1302,0	403	0.000162366	0.000200412	0.000173151	9.38094e-05	0.000146858	0.000133169	0.000120018	0.000126698	0.000128231	0.000168894	0.000185022	0.000217663	0.000130512	9.78961e-05	9.63114e-05	0.000199301	0.000173776	0.000186098
197	maltose	831	25.1897,0	160	0.000293393	0.000344911	0.000338152	1.74027e-07	0.00054046	0.00060129	0.000426736	0.000270144	0.000388649	0.000355237	0.000573436	0.000334197	2.48859e-07	1.70949e-07	2.09911e-07	0.000346351	0.000816952	0.000449093
198	trehalose	919	25.2645,0	361	0.135046	0.176533	0.150264	0.221865	0.194968	0.175918	0.168435	0.1981	0.185209	0.193976	0.154858	0.175746	0.330175	0.261944	0.249017	0.107372	0.123199	0.101901
199	Lactobionic Acid	475	25.2839,0	412	4.37459e-07	0.000251324	0.000222871	1.74027e-07	2.2845e-07	0.000434469	0.000278218	0.000451779	0.000320336	0.000309508	0.000252194	0.000350111	2.48859e-07	1.70949e-07	2.09911e-07	0.00015594	0.000103645	3.87712e-07
200	guanosine	356	25.44,0	397	6.9476e-05	0.000101342	9.81986e-05	6.94111e-05	7.62166e-05	7.58432e-05	6.90634e-05	2.90083e-07	6.88026e-05	7.81865e-05	9.56514e-05	9.29905e-05	2.48859e-07	5.62757e-05	6.85377e-05	0.000111422	0.000123426	0.000113087
201	Monostearin	774	25.5561,0	400	0.0117701	0.0119899	0.0119451	0.00700313	0.0114961	0.0091398	0.0107808	0.00812282	0.0127235	0.0110392	0.0143933	0.0118324	0.0093143	0.00805731	0.00813274	0.0170355	0.0159192	0.0148819
202	Sophorose	861	25.5758,0	319	0.00379686	0.00488334	0.00438125	0.00559231	0.00536358	0.00519685	0.00737559	0.00588585	0.00583643	0.0055333	0.00467775	0.00536706	0.00872507	0.00778797	0.00651317	0.00247942	0.00317417	0.0027888
203	Lignoceric acid	837	25.9756,0	117	0.00302613	0.00401715	0.00355708	0.00466615	0.00423261	0.00486276	0.0044043	0.0055101	0.00430459	0.00432065	0.00410636	0.00471216	0.00603257	0.00547279	0.0045222	0.00238467	0.002973	0.00277096
204	Leucrose	673	26.0008,0	361	0.000510612	0.000383286	0.000306422	1.74027e-07	0.00066195	0.000662595	0.000337739	0.000329852	0.000281202	0.000365668	0.000203768	0.000237039	0.00056977	0.000546639	0.000383425	0.000516771	0.000855232	0.000628424
205	Isomaltose	543	26.1118,0	204	4.37459e-07	5.34139e-07	5.14049e-07	0.000119078	7.98288e-05	7.76339e-05	2.35567e-07	2.90083e-07	6.35937e-05	3.14609e-07	4.04442e-07	5.43529e-07	0.000103582	0.000188298	7.74333e-05	3.34119e-07	0.000108591	3.87712e-07
206	piceatannol	460	26.2215,0	398	0.00026944	0.000364364	0.000404364	0.00049925	0.000361213	0.000444216	0.00043893	0.000780703	0.000346659	0.0005043	0.000498802	0.000543606	0.00093011	0.000897377	0.000793324	4.2701e-05	3.91162e-07	3.87712e-07
207	Adrenosterone	420	26.3431,0	240	4.37459e-07	5.34139e-07	7.25299e-05	1.45893e-05	3.1226e-05	9.31458e-05	0.000100181	0.000140876	2.54224e-07	3.14609e-07	7.39718e-05	5.43529e-07	2.48859e-07	0.000131827	9.09908e-05	3.74866e-05	3.91162e-07	3.87712e-07
208	palatinitol	608	26.3889,0	361	4.37459e-07	5.34139e-07	0.000113722	1.74027e-07	2.2845e-07	2.00294e-07	2.35567e-07	0.000141392	0.000109781	6.58107e-05	4.04442e-07	5.43529e-07	0.000333608	0.000310933	2.09911e-07	3.34119e-07	3.91162e-07	3.87712e-07
209	naringenin	404	26.4081,0	475	0.000107309	0.000253217	0.000148177	0.000377775	0.000274226	0.00034828	0.000209899	0.000348357	0.000186242	0.000206426	0.000199476	0.000266565	0.000506955	0.000520291	0.00041874	3.38923e-05	3.91162e-07	3.87712e-07
210	Galactinol	751	26.5142,0	204	0.000742176	0.000858655	0.000742026	0.00096841	0.000624899	0.000770466	0.000980253	0.00100615	0.000889313	0.000743304	0.000944714	0.000726171	2.48859e-07	1.70949e-07	0.00124178	0.000381779	0.000868384	0.000846077
211	progesterone	359	27.1665,0	109	4.37459e-07	5.34139e-07	5.14049e-07	7.90716e-05	4.4303e-05	4.38984e-05	2.35567e-07	2.90083e-07	2.54224e-07	3.14609e-07	4.04442e-07	5.43529e-07	6.1602e-05	8.62509e-05	5.67997e-05	3.34119e-07	3.91162e-07	3.87712e-07
212	Cerotinic acid	785	27.3269,0	117	0.00227993	0.00263295	0.00187208	0.00174484	0.0016973	0.00170867	0.00215915	0.00249777	0.00222807	0.00212398	0.00208249	0.00259453	0.00198276	0.00168646	0.00163795	0.00204159	0.00244113	0.00247997
213	Cortexolone	287	28.1119,0	237	0.000221602	0.000437237	0.000270544	0.000552564	0.000372293	0.000447335	0.000316071	0.000556649	0.000259998	0.000357181	0.000270524	0.00032047	0.000821057	0.000769801	0.000598769	0.000104682	6.94627e-05	0.000101521
214	5-Dihydrocortisone	442	28.2308,0	133	0.00626111	0.00624985	0.00501809	0.00408604	0.00459616	0.00488025	0.00546811	0.00536332	0.00510774	0.0071297	0.00588075	0.00563963	0.00480843	0.00306306	0.00344719	0.00652747	0.00712817	0.00721183
215	7-alpha-Hydroxycholesterol	374	28.2967,0	440	0.000111379	0.00013381	0.000225841	0.000217475	0.000159299	0.00018114	0.000223071	0.000341766	0.000167801	0.000225612	0.000205382	0.000250602	0.000401982	0.000352927	0.000320136	3.34119e-07	3.91162e-07	3.87712e-07
216	5-Dihydrocortisol	402	28.5132,0	133	0.000667151	0.000801894	0.000716977	0.000534468	0.000569684	0.000728155	0.000881995	0.000847309	0.00101477	0.00140415	0.000789402	0.000893535	0.000578423	0.000423509	0.000507531	0.000778949	0.000808305	0.000976775
217	phytosterol	430	28.8925,0	117	0.000762586	0.000928608	0.000840514	0.000738386	0.000777233	0.000705467	0.000770441	0.000937891	0.000744225	0.000830715	0.000826911	0.00100648	0.000815334	0.000640734	0.000647362	0.000490529	0.000515428	0.000568032
218	Zymosterol	547	29.1443,0	129	0.000458869	0.000537615	0.000415342	0.00117049	0.000819414	0.0017118	0.00121966	0.00116826	0.0013597	0.00132281	0.000760979	0.0010192	2.48859e-07	0.00144151	0.00114985	0.000429989	0.000390255	0.00034891
219	5-alpha-Cholestan-3-one	481	29.2436,0	145	4.37459e-07	5.34139e-07	0.000108664	0.0003511	0.000245735	0.000169497	0.000166838	0.000252605	0.000135216	0.000212688	4.04442e-07	0.000168342	0.000390466	0.000422896	0.000387607	3.34119e-07	3.91162e-07	3.87712e-07
220	Ergosterol	453	29.3803,0	129	0.000325817	0.000665724	0.000660653	0.00130323	0.000953829	0.00145612	0.00137507	0.00133635	0.0013723	0.000965595	0.000790754	0.000822445	2.48859e-07	0.00177514	0.0014585	0.000365157	0.00014128	0.000258607
221	24,25-dihydrolanosterol	584	29.9894,0	129	0.000908208	0.00230483	0.00207683	0.00680554	0.00394175	0.00837244	0.00381031	0.00636162	0.00306425	0.00327656	0.0020813	0.00305264	0.00837228	0.00605102	0.00460707	0.000948542	0.000720105	0.000634343
222	Cholestane-3b,5a,6b-triol	384	30.5674,0	442	0.0032619	0.00286696	0.00296816	0.00265771	0.00200304	0.00178815	0.00200442	0.00242125	0.00275689	0.00429155	0.0038363	0.00526795	0.0051358	0.00345095	0.00294475	0.00231755	0.00234255	0.00227058
223	maltotriose	789	31.8502,0	204	0.00401735	0.00510322	0.00486182	0.00987184	0.00791984	0.00870198	0.00524675	0.00505397	0.00472506	0.00603684	0.00521827	0.00627845	0.0113986	0.00911877	0.00816656	0.00275801	0.00282847	0.00269171
Similarity: in qualitative analysis, the matching degree of the material and the material in the standard library is [0, 1000], and the higher the value, the more accurate the qualitative material is.
rt: chromatographic retention time of the substance.
Mass: mass to charge ratio of material characteristic ions.
CK represents the soil sample from the pure rubber forest.
