# Supplementary material for: Medicinal Plant Root Exudate Metabolites Shape the Rhizosphere Microbiota
Source: Int J Mol Sci. 2024 Jul 16;25(14):7786. doi: 10.3390/ijms25147786 (PMC11277521; doi:10.3390/ijms25147786)
Supplement: Supplementary file 1 [file ijms-25-07786-s001.zip › Table S8.xlsx]

## Sheet: A. villosum vs A. katsumadai
Table S8. Differentially accumulated root exudate metabolites in pairwise comparison among the rhizosphere soils of A. katsumadai, A. villosum, A. officinarum, A. oxyphylla, B. cusia, and CK.
Super Class	Root exudate metabolites names	Similarity	rt	Mass	Mean relative amount in root exudate metabolites in the rhizosphere soils of A. villosum	Mean relative amount in root exudate metabolites in the rhizosphere soils of A. katsumadai	VIP	p-value	q-value	Fold change	Log_foldchange
Benzenoids	toluenesulfonic acid	218	14.9767,0	244	0.000115843	0.00021367	1.4116	0.00283504	0.0282435	1.84447	0.883209
Benzenoids	Synephrine	262	17.2821,0	223	2.00924e-07	4.95215e-07	1.44715	0.000913781	0.0160564	2.46469	1.30141
Lignans, neolignans and related compounds	Neohesperidin	515	23.4324,0	217	0.000361385	0.00111986	1.41322	0.00321107	0.0292318	3.09881	1.63172
Lipids and lipid-like molecules	caprylic acid	689	10.4658,0	201	8.64768e-05	0.000135366	1.33555	0.0173099	0.0768036	1.56534	0.646477
Lipids and lipid-like molecules	Carvone	219	11.5643,0	239	0.000233274	0.000430361	1.45177	0.000670266	0.0160564	1.84487	0.883521
Lipids and lipid-like molecules	Citraconic acid	240	11.701,0	57	0.000849993	0.0015737	1.43962	0.000251826	0.0140639	1.85143	0.88864
Lipids and lipid-like molecules	Capric Acid	216	13.1607,0	57	0.000545669	0.0010242	1.43017	0.00411652	0.0324406	1.87696	0.9084
Lipids and lipid-like molecules	Dodecanol	411	14.4317,0	71	0.000176973	0.000356178	1.4403	0.000156997	0.0124127	2.01261	1.00907
Lipids and lipid-like molecules	azelaic acid	725	17.0044,0	75	0.00110415	0.00174124	1.27953	0.0237684	0.0922775	1.577	0.657181
Lipids and lipid-like molecules	Myristic Acid	866	17.5745,0	117	0.00183561	0.00246401	1.24563	0.0367846	0.114032	1.34234	0.424752
Lipids and lipid-like molecules	palmitoleic acid	780	19.4402,0	117	0.000606172	0.000197505	1.37965	0.00254084	0.0264095	0.325823	-1.61784
Lipids and lipid-like molecules	palmitic acid	912	19.5577,0	117	0.094008	0.119759	1.38293	0.00709492	0.044072	1.27392	0.349272
Lipids and lipid-like molecules	Linoleic acid methyl ester	541	20.0236,0	67	0.000307926	4.95215e-07	1.46305	0.0244135	0.0939329	0.00160823	-9.28031
Lipids and lipid-like molecules	linoleic acid	526	21.0619,0	337	8.50524e-05	7.32865e-06	1.20348	0.0086263	0.0474446	0.0861664	-3.53673
Lipids and lipid-like molecules	stearic acid	887	21.3514,0	117	0.0461153	0.0592875	1.39385	0.0058344	0.0402167	1.28564	0.362484
Lipids and lipid-like molecules	Lignoceric acid	837	25.9756,0	117	0.00458718	0.00353345	1.18738	0.0367372	0.114032	0.770289	-0.376528
Lipids and lipid-like molecules	progesterone	359	27.1665,0	109	5.57577e-05	4.95215e-07	1.46126	0.0417328	0.123792	0.00888157	-6.81497
Lipids and lipid-like molecules	5-Dihydrocortisone	442	28.2308,0	133	0.00452082	0.00584302	1.20145	0.0491659	0.138821	1.29247	0.37013
Lipids and lipid-like molecules	5-alpha-Cholestan-3-one	481	29.2436,0	145	0.000255444	3.65452e-05	1.12415	0.0265284	0.0986409	0.143065	-2.80525
Lipids and lipid-like molecules	Ergosterol	453	29.3803,0	129	0.00123773	0.000550731	1.2212	0.0211013	0.0870428	0.444953	-1.16827
Lipids and lipid-like molecules	24,25-dihydrolanosterol	584	29.9894,0	129	0.00637325	0.00176329	1.26664	0.0280086	0.101291	0.27667	-1.85376
Nucleosides, nucleotides, and analogues	uridine	506	23.1546,0	207	0.00013489	0.000329113	1.38557	0.00581442	0.0402167	2.43986	1.2868
Nucleosides, nucleotides, and analogues	adenosine	562	24.463,0	236	0.000442486	0.000238126	1.25807	0.0295668	0.102385	0.538156	-0.893904
Organic acids and derivatives	glycolic acid	640	7.75746,0	173	0.000300939	0.000436084	1.29305	0.0179917	0.078593	1.44908	0.535136
Organic acids and derivatives	oxalic acid	696	8.5386,0	147	0.000450236	0.000840454	1.28033	0.0275716	0.101096	1.8667	0.90049
Organic acids and derivatives	sarcosine	671	8.63378,0	116	0.000573056	0.00127859	1.35477	0.0122869	0.0595181	2.23118	1.15781
Organic acids and derivatives	3-hydroxybutyric acid	750	8.95973,0	147	0.000451572	4.95215e-07	1.46348	0.0388801	0.117307	0.00109665	-9.83268
Organic acids and derivatives	O-acetylserine	277	10.7037,0	130	6.16517e-05	0.000105722	1.35688	0.0113069	0.0575137	1.71482	0.77806
Organic acids and derivatives	phosphomycin	285	11.7433,0	228	0.00023931	0.000393703	1.34803	0.00823707	0.0467736	1.64516	0.718226
Organic acids and derivatives	threonine	341	12.0677,0	240	0.00034532	0.000463909	1.17035	0.047598	0.137332	1.34342	0.425906
Organic acids and derivatives	L-Allothreonine	226	12.1251,0	101	2.00924e-07	4.95215e-07	1.44715	0.000913781	0.0160564	2.46469	1.30141
Organic acids and derivatives	Glutaric Acid	522	12.3622,0	57	0.000325274	0.000543366	1.21692	0.022571	0.0900978	1.67049	0.74027
Organic acids and derivatives	N-Ethylglycine	471	12.4315,0	174	0.00109998	0.00206797	1.43926	0.000745458	0.0160564	1.88	0.910731
Organic acids and derivatives	beta-Alanine	548	12.6869,0	174	0.00152023	0.00273972	1.43329	0.00164617	0.021169	1.80218	0.849743
Organic acids and derivatives	L-homoserine	390	12.7521,0	218	8.71697e-05	0.000143655	1.33445	0.0296684	0.102385	1.64799	0.720709
Organic acids and derivatives	3-Aminoisobutyric acid	580	13.0483,0	174	0.00313306	0.00629442	1.44582	0.000730837	0.0160564	2.00903	1.0065
Organic acids and derivatives	4-Acetamidobutyric acid	445	13.6454,0	174	0.00113736	0.002552	1.44964	0.000434305	0.0160564	2.24379	1.16594
Organic acids and derivatives	L-glutamic acid	273	14.0827,0	263	0.00149042	0.00257352	1.36875	0.00956206	0.0515181	1.72671	0.788025
Organic acids and derivatives	N-Methyl-L-glutamic acid	248	14.2969,0	71	0.000284426	0.000557328	1.44537	0.000657601	0.0160564	1.95949	0.970475
Organic acids and derivatives	beta-Glutamic acid	305	14.8188,0	100	2.7165e-05	0.000316758	1.16946	0.0303748	0.10347	11.6605	3.54356
Organic acids and derivatives	glutamine	320	16.0862,0	154	0.00307496	0.00835731	1.40305	0.0029678	0.0284908	2.71786	1.44247
Organic acids and derivatives	citrulline	396	16.4886,0	71	0.0011331	0.00215619	1.46189	5.89992e-05	0.0124127	1.90291	0.92821
Organic acids and derivatives	glycocyamine	393	17.4052,0	160	0.000399367	4.95215e-07	1.46326	0.00205681	0.0246818	0.00124	-9.65544
Organic nitrogen compounds	Ethanolamine	714	10.4709,0	174	0.00100577	0.0004616	1.27233	0.0355862	0.114032	0.458951	-1.12359
Organic nitrogen compounds	1,3-diaminopropane	360	16.6975,0	226	0.0471703	0.0829301	1.41737	0.00360038	0.0303652	1.7581	0.814017
Organic nitrogen compounds	spermidine	336	21.08,0	314	0.0133711	0.0176168	1.18453	0.0484049	0.13792	1.31752	0.39783
Organic oxygen compounds	Dihydroxyacetone	311	10.2164,0	192	0.000974446	0.00168499	1.42109	0.00152319	0.0201061	1.72918	0.790087
Organic oxygen compounds	1,2-Cyclohexanedione	257	12.5233,0	168	2.00924e-07	4.95215e-07	1.44715	0.000913781	0.0160564	2.46469	1.30141
Organic oxygen compounds	MALONAMIDE	335	12.9475,0	350	5.63736e-05	9.08942e-05	1.36771	0.00652033	0.0427769	1.61235	0.689169
Organic oxygen compounds	ribose	792	15.6215,0	103	0.00152837	0.00105904	1.29305	0.0345204	0.112511	0.692923	-0.529233
Organic oxygen compounds	Ribonic acid, gamma-lactone	647	15.6978,0	73	0.000452898	0.000869639	1.23137	0.0485856	0.13792	1.92017	0.941231
Organic oxygen compounds	mannose	926	18.0027,0	160	0.116737	0.0393586	1.43128	0.0316023	0.106406	0.337157	-1.56851
Organic oxygen compounds	mannitol	904	18.3214,0	319	0.0135106	0.00653677	1.21985	0.0285922	0.102385	0.483825	-1.04744
Organic oxygen compounds	Saccharic acid	385	19.2841,0	318	0.000210703	8.29089e-05	1.42448	0.00114503	0.0179922	0.393486	-1.34562
Organic oxygen compounds	myo-inositol	897	19.8942,0	305	0.00451679	0.0017966	1.42519	0.00379568	0.0305748	0.39776	-1.33003
Organic oxygen compounds	arbutin	411	23.9202,0	217	7.60858e-05	0.000460395	1.13193	0.0318411	0.106406	6.051	2.59717
Organic oxygen compounds	Isomaltose	543	26.1118,0	204	9.21801e-05	4.95215e-07	1.46282	0.0208903	0.0868508	0.00537226	-7.54026
Organic oxygen compounds	maltotriose	789	31.8502,0	204	0.00883122	0.0046608	1.40052	0.00313395	0.0292318	0.527764	-0.922036
Organoheterocyclic compounds	2-hydroxypyridine	842	7.25708,0	152	0.0220506	0.0324619	1.28322	0.0291128	0.102385	1.47216	0.557931
Organoheterocyclic compounds	nicotinic acid	222	10.8234,0	123	0.000254073	0.000426656	1.42582	0.00150823	0.0201061	1.67927	0.747833
Organoheterocyclic compounds	Atrazine-2-hydroxy	293	18.2511,0	71	0.000420391	0.000553002	1.33707	0.0116305	0.0579333	1.31545	0.395554
Organoheterocyclic compounds	conduritol b epoxide	766	18.5799,0	318	0.0041867	0.00120453	1.38639	0.003636	0.0303652	0.287704	-1.79734
Organoheterocyclic compounds	guanine 1	565	20.2408,0	352	0.000209493	1.74461e-05	1.23772	0.0034139	0.0295498	0.0832778	-3.58592
Other	O-methylthreonine	251	9.11473,0	187	5.90919e-05	8.55635e-05	1.26735	0.0247631	0.0940642	1.44797	0.534036
Other	cyclohexane-1,2-diol	366	10.5923,0	108	0.000570074	0.00103704	1.44672	0.000537156	0.0160564	1.81913	0.863249
Other	N-cyclohexylformamide	318	10.6661,0	71	0.00147791	0.0028245	1.44974	0.000164562	0.0124127	1.91115	0.934438
Other	1,4-Cyclohexanedione	218	11.0058,0	109	9.57026e-05	0.000163454	1.30683	0.011761	0.0580354	1.70794	0.772255
Other	2-amino-2-methylpropane-1,3-diol	266	11.1995,0	130	0.0004244	4.95215e-07	1.46269	0.0291423	0.102385	0.00116686	-9.74315
Other	2-Amino-2-norbornanecarboxylic acid	242	14.175,0	71	0.000225954	0.000387315	1.42567	0.000942706	0.0160564	1.71413	0.777479
Other	9-Fluorenone	284	18.6779,0	71	0.000797095	0.00123547	1.43767	0.000714164	0.0160564	1.54997	0.63224
Other	N-Acetyl-D-galactosamine	273	19.915,0	117	0.00150336	0.000730911	1.34682	0.00247449	0.0264095	0.486186	-1.04042
Other	d-Glucoheptose	507	20.2617,0	319	0.000296907	0.000157096	1.21548	0.0237019	0.0922775	0.529109	-0.918364
Other	alpha-Santonin	475	21.5114,0	91	2.00924e-07	4.95215e-07	1.44715	0.000913781	0.0160564	2.46469	1.30141
Other	Sophorose	861	25.5758,0	319	0.00538425	0.00435382	1.17544	0.0368184	0.114032	0.808621	-0.306464
Other	Cholestane-3b,5a,6b-triol	384	30.5674,0	442	0.00214963	0.00303234	1.16911	0.0371183	0.114032	1.41063	0.496341
Phenylpropanoids and polyketides	resveratrol	268	22.6867,0	342	0.000297242	0.000441072	1.3451	0.00672439	0.0427769	1.48388	0.569376
Phenylpropanoids and polyketides	naringenin	404	26.4081,0	475	0.000333427	0.000169567	1.16396	0.0370651	0.114032	0.50856	-0.975511
Similarity: in qualitative analysis, the matching degree of the material and the material in the standard library is [0, 1000], and the higher the value, the more accurate the qualitative material is.
rt: chromatographic retention time of the substance.
Mass: mass to charge ratio of material characteristic ions.
CK represents the soil sample from the pure rubber forest.

## Sheet: A. oxyphylla vs A. katsumadai
Table S8. Differentially accumulated root exudate metabolites in pairwise comparison among the rhizosphere soils of A. katsumadai, A. villosum, A. officinarum, A. oxyphylla, B. cusia, and CK.
Super Class	Root exudate metabolites names	Similarity	rt	Mass	Mean relative amount in root exudate metabolites in the rhizosphere soils of A. oxyphylla	Mean relative amount in root exudate metabolites in the rhizosphere soils of A. katsumadai	VIP	p-value	q-value	Fold change	Log_foldchange
Benzenoids	toluenesulfonic acid	218	14.9767,0	244	0.000120241	0.00021367	1.58113	0.0247052	0.501706	1.77701	0.829454
Benzenoids	3,4-dihydroxybenzoic acid	622	17.2363,0	193	0.000250905	0.000170179	1.85974	0.00197675	0.21132	0.678262	-0.560086
Lipids and lipid-like molecules	Dodecanol	411	14.4317,0	71	0.0002844	0.000356178	1.59693	0.0288898	0.516056	1.25238	0.324676
Lipids and lipid-like molecules	D-(glycerol 1-phosphate)	637	16.5658,0	299	0.00022822	0.000103587	1.69918	0.0482695	0.57559	0.45389	-1.13958
Lipids and lipid-like molecules	palmitoleic acid	780	19.4402,0	117	0.000542546	0.000197505	1.82734	0.000877328	0.21132	0.364034	-1.45785
Lipids and lipid-like molecules	Zymosterol	547	29.1443,0	129	0.00103433	0.000470609	1.74314	0.027514	0.516056	0.45499	-1.13609
Organic acids and derivatives	3-Hydroxypropionic acid	486	8.69238,0	147	0.0200248	0.0589747	1.82239	0.00587606	0.29852	2.94509	1.55831
Organic acids and derivatives	phosphomycin	285	11.7433,0	228	0.000274806	0.000393703	1.56017	0.0447136	0.57559	1.43266	0.518696
Organic acids and derivatives	threonine	341	12.0677,0	240	0.000317844	0.000463909	1.73289	0.01916	0.45984	1.45955	0.545523
Organic acids and derivatives	L-Allothreonine	226	12.1251,0	101	0.000167349	4.95215e-07	1.92438	0.000153633	0.0811183	0.00295917	-8.40059
Organic acids and derivatives	4-aminobutyric acid	595	13.9424,0	174	0.000224837	7.68023e-05	1.08206	0.0386886	0.558301	0.34159	-1.54966
Organic acids and derivatives	O-Phosphoserine	225	16.7225,0	159	0.000512199	4.95215e-07	1.92458	0.00348304	0.252665	0.000966843	-10.0144
Organic nitrogen compounds	1,3-diaminopropane	360	16.6975,0	226	0.0590905	0.0829301	1.75087	0.0178929	0.45984	1.40344	0.488971
Organic oxygen compounds	MALONAMIDE	335	12.9475,0	350	5.73352e-05	9.08942e-05	1.66965	0.0161079	0.449881	1.58531	0.664768
Organic oxygen compounds	Saccharic acid	385	19.2841,0	318	0.000109899	8.29089e-05	1.59132	0.0391234	0.558301	0.754412	-0.406576
Organic oxygen compounds	myo-inositol	897	19.8942,0	305	0.00230712	0.0017966	1.76931	0.00497887	0.292094	0.778719	-0.360825
Organic oxygen compounds	6-phosphogluconic acid	473	22.7036,0	318	0.000162477	1.76725e-05	1.5011	0.00823153	0.334327	0.108769	-3.20066
Other	3,6-Anhydro-D-galactose	268	16.782,0	217	0.000180341	4.95215e-07	1.92045	0.0204591	0.469669	0.00274599	-8.50846
Other	beta-Mannosylglycerate	761	21.1205,0	204	0.00140279	0.000620577	1.69526	0.046314	0.57559	0.442387	-1.17662
Other	Cholestane-3b,5a,6b-triol	384	30.5674,0	442	0.00446527	0.00303234	1.71021	0.030876	0.516056	0.679094	-0.558316
Phenylpropanoids and polyketides	piceatannol	460	26.2215,0	398	0.000515569	0.000346056	1.66315	0.0161889	0.449881	0.671211	-0.575161
Similarity: in qualitative analysis, the matching degree of the material and the material in the standard library is [0, 1000], and the higher the value, the more accurate the qualitative material is.
rt: chromatographic retention time of the substance.
Mass: mass to charge ratio of material characteristic ions.
CK represents the soil sample from the pure rubber forest.

## Sheet: B. cusia vs A. katumadai
Table S8. Differentially accumulated root exudate metabolites in pairwise comparison among the rhizosphere soils of A. katsumadai, A. villosum, A. officinarum, A. oxyphylla, B. cusia, and CK.
Super Class	Root exudate metabolites names	Similarity	rt	Mass	Mean relative amount in root exudate metabolites in the rhizosphere soils of B. cusia	Mean relative amount in root exudate metabolites in the rhizosphere soils of A. katsumadai	VIP	p-value	q-value	Fold change	Log_foldchange
Lignans, neolignans and related compounds	Neohesperidin	515	23.4324,0	217	0.000309654	0.00111986	1.54139	0.00216481	0.074582	3.6165	1.85459
Lipids and lipid-like molecules	(-)-Dihydrocarveol	233	10.7858,0	71	0.000244423	0.000401714	1.44234	0.00686101	0.0999472	1.64352	0.71679
Lipids and lipid-like molecules	Carvone	219	11.5643,0	239	0.000261915	0.000430361	1.4145	0.00993245	0.0999472	1.64313	0.716446
Lipids and lipid-like molecules	Citraconic acid	240	11.701,0	57	0.00101171	0.0015737	1.39659	0.0104266	0.0999472	1.55549	0.637373
Lipids and lipid-like molecules	Pelargonic acid	894	11.7874,0	117	0.000843674	0.00115524	1.47759	0.00357912	0.0826384	1.36929	0.453433
Lipids and lipid-like molecules	Dodecanol	411	14.4317,0	71	6.75682e-05	0.000356178	1.20178	0.0498216	0.187898	5.27138	2.39818
Lipids and lipid-like molecules	pimelic acid	368	14.8396,0	204	0.000161681	7.63036e-05	1.49241	0.00219507	0.074582	0.47194	-1.08332
Lipids and lipid-like molecules	lauric acid	575	15.4251,0	117	0.000512757	7.89138e-05	1.19683	0.0147126	0.106364	0.153901	-2.69993
Lipids and lipid-like molecules	Phytol	751	20.7059,0	143	0.000905313	0.000352755	1.44006	0.00344713	0.0826384	0.38965	-1.35975
Lipids and lipid-like molecules	oleic acid	352	21.2005,0	159	0.000263848	3.90153e-05	1.21388	0.00467216	0.0986761	0.14787	-2.75759
Lipids and lipid-like molecules	cis-gondoic acid	504	22.7958,0	117	0.000233901	4.95215e-07	1.58383	0.0463392	0.179905	0.0021172	-8.88362
Lipids and lipid-like molecules	1-Monopalmitin	839	24.1268,0	371	0.0073104	0.011144	1.42978	0.0112539	0.0999472	1.5244	0.60824
Lipids and lipid-like molecules	Behenic acid	835	24.5396,0	117	0.00331453	0.00206696	1.36044	0.0383528	0.164636	0.623606	-0.681293
Lipids and lipid-like molecules	Monostearin	774	25.5561,0	400	0.00850145	0.0119017	1.52222	0.00118121	0.0735569	1.39996	0.485388
Lipids and lipid-like molecules	Lignoceric acid	837	25.9756,0	117	0.00534252	0.00353345	1.38174	0.0262588	0.129575	0.661383	-0.596441
Lipids and lipid-like molecules	progesterone	359	27.1665,0	109	6.82175e-05	4.95215e-07	1.58367	0.0176655	0.110358	0.00725936	-7.10594
Lipids and lipid-like molecules	Cortexolone	287	28.1119,0	237	0.000729876	0.000309795	1.41426	0.0109549	0.0999472	0.424449	-1.23634
Lipids and lipid-like molecules	5-Dihydrocortisone	442	28.2308,0	133	0.00377289	0.00584302	1.30379	0.0367819	0.159187	1.54868	0.631042
Lipids and lipid-like molecules	7-alpha-Hydroxycholesterol	374	28.2967,0	440	0.000358348	0.00015701	1.41866	0.00892968	0.0999472	0.438149	-1.19051
Lipids and lipid-like molecules	5-alpha-Cholestan-3-one	481	29.2436,0	145	0.000400323	3.65452e-05	1.28407	0.000651405	0.0735569	0.0912892	-3.45341
Lipids and lipid-like molecules	24,25-dihydrolanosterol	584	29.9894,0	129	0.00634346	0.00176329	1.41203	0.017766	0.110358	0.27797	-1.847
Nucleosides, nucleotides, and analogues	uridine	506	23.1546,0	207	0.000101664	0.000329113	1.5251	0.00249383	0.074582	3.23728	1.69478
Nucleosides, nucleotides, and analogues	cytidine	246	25.1302,0	403	0.00010824	0.000178643	1.43686	0.0114083	0.0999472	1.65043	0.722845
Organic acids and derivatives	lactic acid	897	7.52571,0	117	0.000256991	0.001684	1.20791	0.014781	0.106364	6.55273	2.7121
Organic acids and derivatives	sarcosine	671	8.63378,0	116	0.000585146	0.00127859	1.3641	0.0193731	0.112533	2.18508	1.12768
Organic acids and derivatives	O-acetylserine	277	10.7037,0	130	8.05267e-05	0.000105722	1.38051	0.0308969	0.141857	1.31288	0.392733
Organic acids and derivatives	N-Acetyl-beta-alanine	238	12.1372,0	143	0.000754307	0.00107267	1.3281	0.0436643	0.173344	1.42206	0.507985
Organic acids and derivatives	Glutaric Acid	522	12.3622,0	57	0.000369823	0.000543366	1.34743	0.0213953	0.118913	1.46926	0.55509
Organic acids and derivatives	N-Ethylglycine	471	12.4315,0	174	0.00139531	0.00206797	1.38248	0.0164964	0.108876	1.48208	0.567627
Organic acids and derivatives	beta-Alanine	548	12.6869,0	174	0.00184856	0.00273972	1.39127	0.0176264	0.110358	1.48209	0.567631
Organic acids and derivatives	L-homoserine	390	12.7521,0	218	7.6474e-05	0.000143655	1.42678	0.0213701	0.118913	1.87848	0.909567
Organic acids and derivatives	3-Aminoisobutyric acid	580	13.0483,0	174	0.00396906	0.00629442	1.46411	0.00622448	0.0999472	1.58587	0.665274
Organic acids and derivatives	4-Acetamidobutyric acid	445	13.6454,0	174	0.00142529	0.002552	1.52608	0.00153244	0.0735569	1.79051	0.840375
Organic acids and derivatives	glutamine	320	16.0862,0	154	0.00409347	0.00835731	1.45611	0.00886269	0.0999472	2.04162	1.02971
Organic acids and derivatives	O-Phosphoserine	225	16.7225,0	159	0.00162637	4.95215e-07	1.58525	0.0359632	0.158238	0.000304492	-11.6813
Organic acids and derivatives	glycocyamine	393	17.4052,0	160	0.000204917	4.95215e-07	1.58506	0.0236979	0.125125	0.00241667	-8.69276
Organic acids and derivatives	saccharopine	399	23.2159,0	359	0.00174119	0.00260014	1.42228	0.0101996	0.0999472	1.49331	0.578513
Organic nitrogen compounds	1,3-diaminopropane	360	16.6975,0	226	0.045961	0.0829301	1.39067	0.0131385	0.103539	1.80436	0.851487
Organic nitrogen compounds	spermidine	336	21.08,0	314	0.0123647	0.0176168	1.35246	0.0235143	0.125125	1.42476	0.510721
Organic oxygen compounds	Dihydroxyacetone	311	10.2164,0	192	0.00106851	0.00168499	1.38847	0.0127504	0.102003	1.57695	0.657137
Organic oxygen compounds	D-Glyceric acid	370	11.2488,0	221	0.00275467	0.00178174	1.43619	0.0233496	0.125125	0.646807	-0.628592
Organic oxygen compounds	gluconic acid	615	19.0136,0	74	0.000470983	8.17201e-05	1.02816	0.0125389	0.101855	0.17351	-2.52691
Organic oxygen compounds	arbutin	411	23.9202,0	217	2.12966e-05	0.000460395	1.32015	0.00944369	0.0999472	21.6183	4.43418
Organic oxygen compounds	lactulose	231	24.8616,0	69	0.000307448	4.95215e-07	1.584	0.0396865	0.167636	0.00161073	-9.27807
Organic oxygen compounds	maltose	831	25.1897,0	160	2.09907e-07	0.000325485	1.58529	0.00246037	0.074582	1550.62	10.5986
Organic oxygen compounds	trehalose	919	25.2645,0	361	0.280379	0.153948	1.48004	0.0106174	0.0999472	0.549071	-0.864935
Organic oxygen compounds	maltotriose	789	31.8502,0	204	0.0095613	0.0046608	1.50522	0.00843823	0.0999472	0.487465	-1.03663
Organoheterocyclic compounds	nicotinic acid	222	10.8234,0	123	0.000304487	0.000426656	1.27834	0.0402359	0.168608	1.40123	0.486693
Organoheterocyclic compounds	guanine	565	20.2408,0	352	0.000193802	1.74461e-05	1.297	0.0351724	0.156059	0.0900204	-3.4736
Other	cyclohexane-1,2-diol	366	10.5923,0	108	0.000666623	0.00103704	1.42216	0.00940085	0.0999472	1.55566	0.637526
Other	N-cyclohexylformamide	318	10.6661,0	71	0.00191267	0.0028245	1.35979	0.0184075	0.112533	1.47673	0.562407
Other	beta-Mannosylglycerate	761	21.1205,0	204	2.09907e-07	0.000620577	1.58488	0.0152867	0.106364	2956.44	11.5296
Other	Sophorose	861	25.5758,0	319	0.0076754	0.00435382	1.47841	0.00963455	0.0999472	0.567243	-0.817961
Other	5-Dihydrocortisol	402	28.5132,0	133	0.000503154	0.000728674	1.38536	0.0193678	0.112533	1.44821	0.534273
Phenylpropanoids and polyketides	caffeic acid	418	20.3671,0	396	2.7567e-05	4.95215e-07	1.58488	0.00774128	0.0999472	0.0179641	-5.79874
Phenylpropanoids and polyketides	resveratrol	268	22.6867,0	342	0.000281505	0.000441072	1.42135	0.00857018	0.0999472	1.56683	0.647851
Phenylpropanoids and polyketides	piceatannol	460	26.2215,0	398	0.000873603	0.000346056	1.52907	0.000781432	0.0735569	0.396125	-1.33597
Phenylpropanoids and polyketides	naringenin	404	26.4081,0	475	0.000481995	0.000169567	1.42957	0.00440015	0.0968032	0.351803	-1.50716
Similarity: in qualitative analysis, the matching degree of the material and the material in the standard library is [0, 1000], and the higher the value, the more accurate the qualitative material is.
rt: chromatographic retention time of the substance.
Mass: mass to charge ratio of material characteristic ions.
CK represents the soil sample from the pure rubber forest.

## Sheet: A. officinarum vs A. katsumadai
Table S8. Differentially accumulated root exudate metabolites in pairwise comparison among the rhizosphere soils of A. katsumadai, A. villosum, A. officinarum, A. oxyphylla, B. cusia, and CK.
Super Class	Root exudate metabolites names	Similarity	rt	Mass	Mean relative amount in root exudate metabolites in the rhizosphere soils of A. officinarum	Mean relative amount in root exudate metabolites in the rhizosphere soils of A. katsumadai	VIP	p-value	q-value	Fold change	Log_foldchange
Benzenoids	toluenesulfonic acid	218	14.9767,0	244	0.000125508	0.00021367	1.34309	0.0195114	0.118414	1.70244	0.767608
Benzenoids	Synephrine	262	17.2821,0	223	4.30752e-05	4.95215e-07	1.53542	0.0405968	0.16878	0.0114965	-6.44266
Lignans, neolignans and related compounds	Neohesperidin	515	23.4324,0	217	0.000551286	0.00111986	1.42586	0.011124	0.0903613	2.03137	1.02245
Lipids and lipid-like molecules	(-)-Dihydrocarveol	233	10.7858,0	71	0.000277652	0.000401714	1.4959	0.00241258	0.040731	1.44683	0.532891
Lipids and lipid-like molecules	Carvone	219	11.5643,0	239	0.000281121	0.000430361	1.48531	0.00392955	0.0471546	1.53087	0.614354
Lipids and lipid-like molecules	Citraconic acid	240	11.701,0	57	0.00109795	0.0015737	1.53384	0.000258846	0.0386842	1.43331	0.51935
Lipids and lipid-like molecules	Pelargonic acid	894	11.7874,0	117	0.000966723	0.00115524	1.47856	0.00419918	0.0492704	1.19501	0.257017
Lipids and lipid-like molecules	Capric Acid	216	13.1607,0	57	0.000677306	0.0010242	1.33205	0.0306841	0.14088	1.51217	0.596616
Lipids and lipid-like molecules	Dodecanol	411	14.4317,0	71	0.000230254	0.000356178	1.49989	0.00120601	0.0386842	1.54689	0.629367
Lipids and lipid-like molecules	azelaic acid	725	17.0044,0	75	0.00109022	0.00174124	1.39172	0.022993	0.130541	1.59714	0.675493
Lipids and lipid-like molecules	Linoleic acid methyl ester	541	20.0236,0	67	0.000133248	4.95215e-07	1.55111	0.0244964	0.132559	0.00371649	-8.07184
Lipids and lipid-like molecules	linoleic acid	526	21.0619,0	337	5.0701e-05	7.32865e-06	1.23375	0.00478856	0.0526741	0.144546	-2.7904
Lipids and lipid-like molecules	stearic acid	887	21.3514,0	117	0.0514849	0.0592875	1.29606	0.0482843	0.179536	1.15155	0.203581
Lipids and lipid-like molecules	cis-gondoic acid	504	22.7958,0	117	0.000109875	4.95215e-07	1.54687	0.0277013	0.13578	0.00450709	-7.79359
Lipids and lipid-like molecules	2-Monoolein	642	25.1147,0	129	2.59958e-07	4.95215e-07	1.51057	0.00217026	0.0386842	1.90498	0.929777
Lipids and lipid-like molecules	progesterone	359	27.1665,0	109	2.59958e-07	4.95215e-07	1.51057	0.00217026	0.0386842	1.90498	0.929777
Lipids and lipid-like molecules	Zymosterol	547	29.1443,0	129	0.00124921	0.000470609	1.52282	0.000322118	0.0386842	0.376726	-1.40841
Lipids and lipid-like molecules	5-alpha-Cholestan-3-one	481	29.2436,0	145	0.000184886	3.65452e-05	1.16751	0.0420052	0.171111	0.197663	-2.33888
Lipids and lipid-like molecules	Ergosterol	453	29.3803,0	129	0.00136124	0.000550731	1.38575	0.0177325	0.116786	0.40458	-1.3055
Nucleosides, nucleotides, and analogues	uridine	506	23.1546,0	207	0.000206422	0.000329113	1.36125	0.0248548	0.132559	1.59437	0.672988
Nucleosides, nucleotides, and analogues	cytidine	246	25.1302,0	403	0.000124982	0.000178643	1.46749	0.0098325	0.086526	1.42934	0.515354
Organic acids and derivatives	lactic acid	897	7.52571,0	117	0.000841479	0.001684	1.24694	0.0401073	0.16878	2.00123	1.00089
Organic acids and derivatives	glycolic acid	640	7.75746,0	173	0.000325221	0.000436084	1.22987	0.0389579	0.165885	1.34088	0.423184
Organic acids and derivatives	sarcosine	671	8.63378,0	116	0.000775114	0.00127859	1.33542	0.0356202	0.15416	1.64955	0.722072
Organic acids and derivatives	3-hydroxybutyric acid	750	8.95973,0	147	0.000299648	4.95215e-07	1.54754	0.0114594	0.091675	0.00165265	-9.241
Organic acids and derivatives	L-Allothreonine	226	12.1251,0	101	2.59958e-07	4.95215e-07	1.51057	0.00217026	0.0386842	1.90498	0.929777
Organic acids and derivatives	Glutaric Acid	522	12.3622,0	57	0.000378457	0.000543366	1.41797	0.00973808	0.086526	1.43574	0.521795
Organic acids and derivatives	N-Ethylglycine	471	12.4315,0	174	0.00156433	0.00206797	1.37947	0.0204427	0.122656	1.32195	0.40267
Organic acids and derivatives	beta-Alanine	548	12.6869,0	174	0.00215338	0.00273972	1.31075	0.0421297	0.171111	1.27229	0.347428
Organic acids and derivatives	3-Aminoisobutyric acid	580	13.0483,0	174	0.00430936	0.00629442	1.42406	0.0105554	0.0884642	1.46064	0.546599
Organic acids and derivatives	3-hydroxy-L-proline	284	13.1741,0	226	0.00035645	0.000217217	1.4274	0.00447136	0.0502314	0.609389	-0.714564
Organic acids and derivatives	4-Acetamidobutyric acid	445	13.6454,0	174	0.00148103	0.002552	1.49664	0.00199349	0.0386842	1.72313	0.785028
Organic acids and derivatives	L-glutamic acid	273	14.0827,0	263	0.0016965	0.00257352	1.32242	0.0334134	0.148254	1.51696	0.601184
Organic acids and derivatives	N-Methyl-L-glutamic acid	248	14.2969,0	71	0.000375244	0.000557328	1.50601	0.00191541	0.0386842	1.48524	0.5707
Organic acids and derivatives	glutamine	320	16.0862,0	154	0.00335811	0.00835731	1.49788	0.00308987	0.0440932	2.48869	1.31539
Organic acids and derivatives	citrulline	396	16.4886,0	71	0.00147011	0.00215619	1.47215	0.00379852	0.0471546	1.46668	0.552559
Organic acids and derivatives	O-Phosphorylethanolamine	540	16.8154,0	299	2.59958e-07	4.95215e-07	1.51057	0.00217026	0.0386842	1.90498	0.929777
Organic acids and derivatives	saccharopine	399	23.2159,0	359	0.0018521	0.00260014	1.4562	0.00606337	0.0640292	1.40389	0.489425
Organic nitrogen compounds	spermidine	336	21.08,0	314	0.0130495	0.0176168	1.42967	0.0108397	0.0894278	1.35	0.432957
Organic oxygen compounds	Dihydroxyacetone	311	10.2164,0	192	0.00124463	0.00168499	1.46999	0.00565864	0.0609747	1.35381	0.437029
Organic oxygen compounds	glutaraldehyde	294	10.7538,0	116	0.000193927	4.12911e-05	1.16314	0.0229754	0.130541	0.212921	-2.23161
Organic oxygen compounds	MALONAMIDE	335	12.9475,0	350	6.12552e-05	9.08942e-05	1.38968	0.0175177	0.116786	1.48386	0.569357
Organic oxygen compounds	mannose	926	18.0027,0	160	0.0745288	0.0393586	1.39704	0.0445683	0.176106	0.528098	-0.921121
Organic oxygen compounds	Saccharic acid	385	19.2841,0	318	0.000130798	8.29089e-05	1.28931	0.0471605	0.179536	0.633868	-0.657746
Organic oxygen compounds	Isopropyl-beta-D-thiogalactopyranoside	523	19.8596,0	204	2.59958e-07	4.95215e-07	1.51057	0.00217026	0.0386842	1.90498	0.929777
Organic oxygen compounds	myo-inositol	897	19.8942,0	305	0.00291061	0.0017966	1.47379	0.00747854	0.0745031	0.617257	-0.696056
Organic oxygen compounds	arbutin	411	23.9202,0	217	0.000102056	0.000460395	1.45301	0.0186656	0.117327	4.5112	2.17351
Organic oxygen compounds	Galactinol	751	26.5142,0	204	0.000958572	0.000780952	1.32815	0.0278326	0.13578	0.814703	-0.295653
Organoheterocyclic compounds	nicotinic acid	222	10.8234,0	123	0.000335091	0.000426656	1.31049	0.0304386	0.14088	1.27325	0.34852
Organoheterocyclic compounds	6-Hydroxynicotinic acid	394	14.4833,0	268	2.59958e-07	4.95215e-07	1.51057	0.00217026	0.0386842	1.90498	0.929777
Organoheterocyclic compounds	Atrazine-2-hydroxy	293	18.2511,0	71	0.000437962	0.000553002	1.29553	0.04588	0.179165	1.26267	0.336479
Organoheterocyclic compounds	guanine	565	20.2408,0	352	7.47785e-05	1.74461e-05	1.16214	0.0409459	0.168902	0.233304	-2.09972
Other	O-methylthreonine	251	9.11473,0	187	7.24562e-05	8.55635e-05	1.29947	0.046488	0.179165	1.1809	0.239887
Other	cyclohexane-1,2-diol	366	10.5923,0	108	0.00076433	0.00103704	1.43405	0.00909248	0.0842251	1.35679	0.440202
Other	N-cyclohexylformamide	318	10.6661,0	71	0.00205374	0.0028245	1.48572	0.00285853	0.043123	1.37529	0.459739
Other	2-amino-2-methylpropane-1,3-diol	266	11.1995,0	130	0.000699801	4.95215e-07	1.54925	0.00271236	0.0421214	0.000707652	-10.4647
Other	2-Amino-2-norbornanecarboxylic acid	242	14.175,0	71	0.000289193	0.000387315	1.35867	0.0218716	0.129215	1.3393	0.421477
Other	Maleamate	294	14.4085,0	142	2.59958e-07	4.95215e-07	1.51057	0.00217026	0.0386842	1.90498	0.929777
Other	3,6-Anhydro-D-galactose	268	16.782,0	217	0.000187341	4.95215e-07	1.54846	0.0116437	0.0917593	0.00264339	-8.56339
Other	9-Fluorenone	284	18.6779,0	71	0.000945122	0.00123547	1.39196	0.0149787	0.10545	1.30721	0.386491
Other	beta-Mannosylglycerate	761	21.1205,0	204	0.00146774	0.000620577	1.42351	0.0123886	0.0934458	0.422812	-1.24191
Other	alpha-Santonin	475	21.5114,0	91	2.59958e-07	4.95215e-07	1.51057	0.00217026	0.0386842	1.90498	0.929777
Other	Sophorose	861	25.5758,0	319	0.00636596	0.00435382	1.37222	0.0276892	0.13578	0.683922	-0.548096
Other	5-Dihydrocortisol	402	28.5132,0	133	0.000914691	0.000728674	1.2735	0.0446936	0.176106	0.796634	-0.328011
Phenylpropanoids and polyketides	Ethyl cinnamate	268	13.5295,0	133	0.000208436	0.000299107	1.40892	0.0119791	0.0930139	1.43501	0.521057
Phenylpropanoids and polyketides	3-(2-Hydroxyphenyl)propionic acid	225	15.867,0	282	8.18452e-05	4.95215e-07	1.54883	0.00164771	0.0386842	0.00605063	-7.3687
Phenylpropanoids and polyketides	resveratrol	268	22.6867,0	342	0.000316989	0.000441072	1.52701	0.000723547	0.0386842	1.39144	0.47658
Similarity: in qualitative analysis, the matching degree of the material and the material in the standard library is [0, 1000], and the higher the value, the more accurate the qualitative material is.
rt: chromatographic retention time of the substance.
Mass: mass to charge ratio of material characteristic ions.
CK represents the soil sample from the pure rubber forest.

## Sheet: CK vs A. katsumadai
Table S8. Differentially accumulated root exudate metabolites in pairwise comparison among the rhizosphere soils of A. katsumadai, A. villosum, A. officinarum, A. oxyphylla, B. cusia, and CK.
Super Class	Root exudate metabolites names	Similarity	rt	Mass	Mean relative amount in root exudate metabolites in the rhizosphere soils of CK	Mean relative amount in root exudate metabolites in the rhizosphere soils of A. katsumadai	VIP	p-value	q-value	Fold change	Log_foldchange
Benzenoids	3,4-dihydroxybenzoic acid	622	17.2363,0	193	4.30825e-05	0.000170179	1.02732	0.00560136	0.111402	3.95007	1.98188
Benzenoids	paraoxone	274	18.7207,0	149	0.00117738	0.00174885	1.53662	0.00866794	0.120306	1.48537	0.570821
Lignans, neolignans and related compounds	Neohesperidin	515	23.4324,0	217	0.000149784	0.00111986	1.27138	0.00635304	0.115669	7.47654	2.90237
Lipids and lipid-like molecules	caprylic acid	689	10.4658,0	201	9.51261e-05	0.000135366	1.36803	0.0439537	0.18279	1.42301	0.508948
Lipids and lipid-like molecules	Pelargonic acid	894	11.7874,0	117	0.00123412	0.00115524	1.52814	0.00582922	0.111402	0.936085	-0.0952881
Lipids and lipid-like molecules	azelaic acid	725	17.0044,0	75	0.000801042	0.00174124	1.59393	0.0271507	0.130801	2.17372	1.12016
Lipids and lipid-like molecules	Myristic Acid	866	17.5745,0	117	0.0014637	0.00246401	1.53956	0.0102813	0.120306	1.68342	0.751391
Lipids and lipid-like molecules	Linoleic acid methyl ester	541	20.0236,0	67	3.70998e-07	4.95215e-07	1.43137	0.0233116	0.120306	1.33482	0.416646
Lipids and lipid-like molecules	Phytol	751	20.7059,0	143	3.70998e-07	0.000352755	1.64143	0.0422591	0.179942	950.827	9.89304
Lipids and lipid-like molecules	linoleic acid	526	21.0619,0	337	6.99075e-05	7.32865e-06	1.354	0.00104175	0.0975275	0.104834	-3.25383
Lipids and lipid-like molecules	1-Monopalmitin	839	24.1268,0	371	0.0145971	0.011144	1.45205	0.0179804	0.120306	0.763435	-0.389423
Lipids and lipid-like molecules	Behenic acid	835	24.5396,0	117	0.000891153	0.00206696	1.60822	0.0204881	0.120306	2.31942	1.21377
Lipids and lipid-like molecules	2-Monoolein	642	25.1147,0	129	3.70998e-07	4.95215e-07	1.43137	0.0233116	0.120306	1.33482	0.416646
Lipids and lipid-like molecules	Monostearin	774	25.5561,0	400	0.0159456	0.0119017	1.58533	0.0217961	0.120306	0.746397	-0.421986
Lipids and lipid-like molecules	progesterone	359	27.1665,0	109	3.70998e-07	4.95215e-07	1.43137	0.0233116	0.120306	1.33482	0.416646
Lipids and lipid-like molecules	Cortexolone	287	28.1119,0	237	9.18885e-05	0.000309795	1.53061	0.0302133	0.139542	3.37142	1.75336
Lipids and lipid-like molecules	7-alpha-Hydroxycholesterol	374	28.2967,0	440	3.70998e-07	0.00015701	1.63892	0.0465218	0.187328	423.21	8.72523
Lipids and lipid-like molecules	cholesterol	430	28.8925,0	117	0.000524663	0.000843903	1.57456	0.00385931	0.109687	1.60847	0.685687
Nucleosides, nucleotides, and analogues	uridine	506	23.1546,0	207	6.91442e-05	0.000329113	1.23321	0.0261014	0.129664	4.75981	2.2509
Organic acids and derivatives	Pyruvic acid	648	7.38422,0	174	3.70998e-07	0.000158024	1.64192	0.0171062	0.120306	425.945	8.73452
Organic acids and derivatives	sarcosine	671	8.63378,0	116	3.70998e-07	0.00127859	1.64366	0.0118861	0.120306	3446.36	11.7509
Organic acids and derivatives	3-Hydroxypropionic acid	486	8.69238,0	147	0.0987515	0.0589747	1.49181	0.00502143	0.110471	0.597203	-0.743706
Organic acids and derivatives	L-Allothreonine	226	12.1251,0	101	3.70998e-07	4.95215e-07	1.43137	0.0233116	0.120306	1.33482	0.416646
Organic acids and derivatives	3-hydroxy-L-proline	284	13.1741,0	226	0.000561329	0.000217217	1.47258	0.0354826	0.158769	0.386969	-1.36971
Organic acids and derivatives	4-Acetamidobutyric acid	445	13.6454,0	174	0.00188742	0.002552	1.56545	0.00450467	0.109687	1.35211	0.435207
Organic acids and derivatives	Biuret	664	16.0784,0	171	6.94606e-05	0.000294371	1.41034	0.0202442	0.120306	4.23795	2.08337
Organic acids and derivatives	glutamine	320	16.0862,0	154	0.00320834	0.00835731	1.56586	0.00394219	0.109687	2.60487	1.38121
Organic acids and derivatives	O-Phosphoserine	225	16.7225,0	159	3.70998e-07	4.95215e-07	1.43137	0.0233116	0.120306	1.33482	0.416646
Organic acids and derivatives	O-Phosphorylethanolamine	540	16.8154,0	299	3.70998e-07	4.95215e-07	1.43137	0.0233116	0.120306	1.33482	0.416646
Organic acids and derivatives	saccharopine	399	23.2159,0	359	0.00304177	0.00260014	1.51752	0.00678418	0.119401	0.854809	-0.226327
Organic nitrogen compounds	spermidine	336	21.08,0	314	0.0208277	0.0176168	1.47336	0.0131152	0.120306	0.845833	-0.241556
Organic oxygen compounds	glutaraldehyde	294	10.7538,0	116	0.000305424	4.12911e-05	1.27271	0.0176112	0.120306	0.135193	-2.88691
Organic oxygen compounds	1,2-Cyclohexanedione	257	12.5233,0	168	3.70998e-07	4.95215e-07	1.43137	0.0233116	0.120306	1.33482	0.416646
Organic oxygen compounds	MALONAMIDE	335	12.9475,0	350	0.000128407	9.08942e-05	1.42936	0.0297541	0.139028	0.707859	-0.498467
Organic oxygen compounds	ribose	792	15.6215,0	103	0.000494812	0.00105904	1.52284	0.00192095	0.0975275	2.14029	1.09781
Organic oxygen compounds	mannose	926	18.0027,0	160	0.0184103	0.0393586	1.52764	0.00324515	0.109687	2.13785	1.09616
Organic oxygen compounds	myo-inositol	897	19.8942,0	305	0.00112962	0.0017966	1.38617	0.0186744	0.120306	1.59045	0.669433
Organic oxygen compounds	trehalose	919	25.2645,0	361	0.110824	0.153948	1.41453	0.0345659	0.157335	1.38912	0.474168
Organic oxygen compounds	maltotriose	789	31.8502,0	204	0.00275939	0.0046608	1.57948	0.0272502	0.130801	1.68907	0.756225
Organoheterocyclic compounds	4-Hydroxyquinazoline	375	14.1388,0	217	3.70998e-07	4.95215e-07	1.43137	0.0233116	0.120306	1.33482	0.416646
Organoheterocyclic compounds	6-Hydroxynicotinic acid	394	14.4833,0	268	3.70998e-07	4.95215e-07	1.43137	0.0233116	0.120306	1.33482	0.416646
Organoheterocyclic compounds	Atrazine-2-hydroxy	293	18.2511,0	71	0.000435836	0.000553002	1.49752	0.0176252	0.120306	1.26883	0.343501
Other	2-amino-2-methylpropane-1,3-diol	266	11.1995,0	130	0.00108037	4.95215e-07	1.64479	0.0100839	0.120306	0.000458374	-11.0912
Other	Maleamate	294	14.4085,0	142	3.70998e-07	4.95215e-07	1.43137	0.0233116	0.120306	1.33482	0.416646
Other	3,6-Anhydro-D-galactose	268	16.782,0	217	3.70998e-07	4.95215e-07	1.43137	0.0233116	0.120306	1.33482	0.416646
Other	9-Fluorenone	284	18.6779,0	71	0.00104005	0.00123547	1.52797	0.00881954	0.120306	1.1879	0.248408
Other	d-Glucoheptose	507	20.2617,0	319	6.93085e-05	0.000157096	1.43175	0.0390644	0.170463	2.26662	1.18054
Other	beta-Mannosylglycerate	761	21.1205,0	204	3.70998e-07	0.000620577	1.64323	0.0152945	0.120306	1672.73	10.708
Other	alpha-Santonin	475	21.5114,0	91	3.70998e-07	4.95215e-07	1.43137	0.0233116	0.120306	1.33482	0.416646
Other	Sophorose	861	25.5758,0	319	0.00281413	0.00435382	1.48472	0.0144864	0.120306	1.54713	0.629594
Other	Cholestane-3b,5a,6b-triol	384	30.5674,0	442	0.00231022	0.00303234	1.57933	0.00387697	0.109687	1.31257	0.392397
Phenylpropanoids and polyketides	3-(2-Hydroxyphenyl)propionic acid	225	15.867,0	282	0.000107763	4.95215e-07	1.64482	0.00151581	0.0975275	0.00459543	-7.76558
Phenylpropanoids and polyketides	caffeic acid	418	20.3671,0	396	3.70998e-07	4.95215e-07	1.43137	0.0233116	0.120306	1.33482	0.416646
Phenylpropanoids and polyketides	piceatannol	460	26.2215,0	398	1.44933e-05	0.000346056	1.41698	0.00144655	0.0975275	23.877	4.57755
Phenylpropanoids and polyketides	naringenin	404	26.4081,0	475	1.1557e-05	0.000169567	1.37811	0.0244144	0.12395	14.6722	3.87501
Similarity: in qualitative analysis, the matching degree of the material and the material in the standard library is [0, 1000], and the higher the value, the more accurate the qualitative material is.
rt: chromatographic retention time of the substance.
Mass: mass to charge ratio of material characteristic ions.
CK represents the soil sample from the pure rubber forest.

## Sheet: A. officinarum vs A. villosum
Table S8. Differentially accumulated root exudate metabolites in pairwise comparison among the rhizosphere soils of A. katsumadai, A. villosum, A. officinarum, A. oxyphylla, B. cusia, and CK.
Super Class	Root exudate metabolites names	Similarity	rt	Mass	Mean relative amount in root exudate metabolites in the rhizosphere soils of A. officinarum	Mean relative amount in root exudate metabolites in the rhizosphere soils of A. villosum	VIP	p-value	q-value	Fold change	Log_foldchange
Benzenoids	Benzylamine	246	12.8773,0	174	5.19138e-05	2.9882e-05	1.58849	0.000998003	0.0866303	0.575607	-0.796843
Benzenoids	Synephrine	262	17.2821,0	223	4.30752e-05	2.00924e-07	1.62646	0.0400753	0.177813	0.00466449	-7.74407
Lipids and lipid-like molecules	Citraconic acid	240	11.701,0	57	0.00109795	0.000849993	1.41283	0.0183046	0.146437	0.774163	-0.36929
Lipids and lipid-like molecules	Dodecanol	411	14.4317,0	71	0.000230254	0.000176973	1.34757	0.0490703	0.197779	0.768598	-0.379699
Lipids and lipid-like molecules	palmitoleic acid	780	19.4402,0	117	0.000303742	0.000606172	1.47762	0.0115391	0.136449	1.99568	0.996881
Lipids and lipid-like molecules	Linoleic acid methyl ester	541	20.0236,0	67	0.000133248	0.000307926	1.43628	0.030612	0.164552	2.31093	1.20847
Lipids and lipid-like molecules	progesterone	359	27.1665,0	109	2.59958e-07	5.57577e-05	1.62642	0.0414019	0.182169	214.487	7.74475
Lipids and lipid-like molecules	Cerotinic acid	785	27.3269,0	117	0.002295	0.00171694	1.57181	0.028537	0.164552	0.748121	-0.418656
Lipids and lipid-like molecules	5-Dihydrocortisone	442	28.2308,0	133	0.00531306	0.00452082	1.34338	0.0363257	0.175963	0.850888	-0.232959
Nucleosides, nucleotides, and analogues	uridine	506	23.1546,0	207	0.000206422	0.00013489	1.32921	0.0455273	0.193858	0.65347	-0.613808
Nucleosides, nucleotides, and analogues	adenosine	562	24.463,0	236	0.000206108	0.000442486	1.57495	0.0318288	0.167905	2.14686	1.10223
Organic acids and derivatives	2-ketobutyric acid	310	8.18375,0	57	0.0069485	0.00529335	1.31719	0.0476061	0.19643	0.761797	-0.392522
Organic acids and derivatives	3-Hydroxypropionic acid	486	8.69238,0	147	0.0554699	0.0455042	1.38075	0.0400161	0.177813	0.820339	-0.285707
Organic acids and derivatives	Methyl Phosphate	671	9.18819,0	241	0.00035905	0.000701685	1.55317	0.0111671	0.136449	1.95428	0.966638
Organic acids and derivatives	Methylmalonic acid	431	9.58883,0	281	0.000431741	0.000311633	1.52547	0.0089864	0.134092	0.721806	-0.470318
Organic acids and derivatives	cycloleucine	299	9.6337,0	108	0.00013189	0.000100335	1.40534	0.020708	0.147289	0.760747	-0.394511
Organic acids and derivatives	N-Ethylglycine	471	12.4315,0	174	0.00156433	0.00109998	1.44601	0.0244553	0.161405	0.703167	-0.50806
Organic acids and derivatives	beta-Alanine	548	12.6869,0	174	0.00215338	0.00152023	1.46399	0.0209217	0.147289	0.705973	-0.502316
Organic acids and derivatives	3-Aminoisobutyric acid	580	13.0483,0	174	0.00430936	0.00313306	1.40373	0.0384151	0.176531	0.727036	-0.459901
Organic acids and derivatives	3-hydroxy-L-proline	284	13.1741,0	226	0.00035645	0.000161944	1.53591	0.00135997	0.0897582	0.454323	-1.13821
Organic acids and derivatives	N-Methyl-L-glutamic acid	248	14.2969,0	71	0.000375244	0.000284426	1.45467	0.0155004	0.141392	0.757976	-0.399776
Organic acids and derivatives	citrulline	396	16.4886,0	71	0.00147011	0.0011331	1.42304	0.0375339	0.176531	0.770758	-0.375651
Organic acids and derivatives	O-Phosphoserine	225	16.7225,0	159	0.00106783	9.82201e-05	1.27883	0.038449	0.176531	0.0919814	-3.44251
Organic acids and derivatives	glycocyamine	393	17.4052,0	160	3.74038e-05	0.000399367	1.31897	0.000936476	0.0866303	10.6772	3.41646
Organic nitrogen compounds	Ethanolamine	714	10.4709,0	174	0.000298131	0.00100577	1.50102	0.0145518	0.138955	3.37359	1.75428
Organic nitrogen compounds	1,3-diaminopropane	360	16.6975,0	226	0.0637014	0.0471703	1.34555	0.0465046	0.19643	0.740491	-0.433446
Organic oxygen compounds	Dihydroxyacetone	311	10.2164,0	192	0.00124463	0.000974446	1.42389	0.0194463	0.147289	0.782923	-0.353058
Organic oxygen compounds	glycerol	950	10.5415,0	205	0.00603467	0.0101321	1.34928	0.0476194	0.19643	1.67899	0.747593
Organic oxygen compounds	butyraldehyde	226	10.6824,0	109	9.53207e-05	2.00924e-07	1.63306	0.00448544	0.134092	0.00210787	-8.89
Organic oxygen compounds	ribose	792	15.6215,0	103	0.00108971	0.00152837	1.38822	0.0428573	0.185481	1.40255	0.488048
Organic oxygen compounds	fructose	916	17.7226,0	103	0.00370168	0.0142765	1.58132	0.0068584	0.134092	3.85677	1.94739
Organic oxygen compounds	fructose	874	17.8236,0	103	0.00687475	0.0179664	1.33325	0.0495195	0.198078	2.6134	1.38593
Organic oxygen compounds	mannitol	904	18.3214,0	319	0.00881793	0.0135106	1.41796	0.038179	0.176531	1.53218	0.615581
Organic oxygen compounds	gluconic acid	615	19.0136,0	74	0.000160985	0.000310814	1.47899	0.0182486	0.146437	1.93071	0.949129
Organic oxygen compounds	Saccharic acid	385	19.2841,0	318	0.000130798	0.000210703	1.41402	0.0196412	0.147289	1.6109	0.68787
Organic oxygen compounds	N-Acetyl-beta-D-mannosamine	701	19.7689,0	202	8.53337e-05	0.000109003	1.45592	0.0232207	0.155794	1.27737	0.353182
Organic oxygen compounds	myo-inositol	897	19.8942,0	305	0.00291061	0.00451679	1.42439	0.0299755	0.164552	1.55183	0.633975
Organic oxygen compounds	Isomaltose	543	26.1118,0	204	2.13731e-05	9.21801e-05	1.22527	0.0474436	0.19643	4.3129	2.10866
Organic oxygen compounds	maltotriose	789	31.8502,0	204	0.00500859	0.00883122	1.58201	0.0028751	0.126505	1.76321	0.818208
Organoheterocyclic compounds	nicotinic acid	222	10.8234,0	123	0.000335091	0.000254073	1.47632	0.0205757	0.147289	0.75822	-0.399313
Organoheterocyclic compounds	thymine	545	12.2767,0	255	0.000130298	0.000306289	1.48884	0.0103631	0.136449	2.35069	1.23308
Organoheterocyclic compounds	conduritol b epoxide	766	18.5799,0	318	0.0012471	0.0041867	1.58554	0.00325476	0.132193	3.35715	1.74723
Organoheterocyclic compounds	guanine	565	20.2408,0	352	7.47785e-05	0.000209493	1.53288	0.00800839	0.134092	2.80152	1.48621
Others	2-keto-isovaleric acid	270	8.26876,0	141	0.00258267	0.00192934	1.49793	0.0306724	0.164552	0.747035	-0.420751
Others	Carnitine	348	9.79994,0	57	0.000702668	0.000465379	1.4659	0.011335	0.136449	0.662303	-0.594436
Others	phosphate	852	10.5111,0	299	0.00244739	0.00365544	1.35708	0.0231004	0.155794	1.49361	0.578801
Others	cyclohexane-1,2-diol	366	10.5923,0	108	0.00076433	0.000570074	1.44062	0.0258437	0.163058	0.745848	-0.423047
Others	N-cyclohexylformamide	318	10.6661,0	71	0.00205374	0.00147791	1.49582	0.0114414	0.136449	0.719617	-0.474699
Others	2-amino-2-methylpropane-1,3-diol	266	11.1995,0	130	0.000699801	0.0004244	1.30206	0.0288872	0.164552	0.606457	-0.721522
Others	D-Talose	861	17.8738,0	319	0.000693825	0.00105162	1.50251	0.0135986	0.138955	1.51569	0.599976
Others	N-Acetyl-D-galactosamine	273	19.915,0	117	0.000967585	0.00150336	1.60457	0.00108929	0.0866303	1.55372	0.635728
Others	5-Dihydrocortisol	402	28.5132,0	133	0.000914691	0.000610769	1.42241	0.0179213	0.146437	0.667732	-0.582658
Similarity: in qualitative analysis, the matching degree of the material and the material in the standard library is [0, 1000], and the higher the value, the more accurate the qualitative material is.
rt: chromatographic retention time of the substance.
Mass: mass to charge ratio of material characteristic ions.
CK represents the soil sample from the pure rubber forest.

## Sheet: B. cusia vs A. villosum
Table S8. Differentially accumulated root exudate metabolites in pairwise comparison among the rhizosphere soils of A. katsumadai, A. villosum, A. officinarum, A. oxyphylla, B. cusia, and CK.
Super Class	Root exudate metabolites names	Similarity	rt	Mass	Mean relative amount in root exudate metabolites in the rhizosphere soils of B. cusia	Mean relative amount in root exudate metabolites in the rhizosphere soils of A. villosum	VIP	p-value	q-value	Fold change	Log_foldchange
Lipids and lipid-like molecules	(2R,3S)-2-hydroxy-3-isopropylbutanedioic acid	238	14.3119,0	191	0.000268068	0.000161141	1.48269	0.0439361	0.605203	0.601118	-0.73428
Lipids and lipid-like molecules	pimelic acid	368	14.8396,0	204	0.000161681	9.64698e-05	1.5899	0.0273596	0.535032	0.596669	-0.744997
Lipids and lipid-like molecules	lauric acid	575	15.4251,0	117	0.000512757	0.000293753	1.66894	0.0392144	0.605203	0.57289	-0.80367
Lipids and lipid-like molecules	Phytol	751	20.7059,0	143	0.000905313	0.000490411	1.76242	0.00445661	0.279287	0.541704	-0.884424
Lipids and lipid-like molecules	oleic acid	352	21.2005,0	159	0.000263848	0.000135821	1.70883	0.004719	0.279287	0.514769	-0.958004
Lipids and lipid-like molecules	Cortexolone	287	28.1119,0	237	0.000729876	0.000457398	1.63393	0.0328953	0.560281	0.626679	-0.674202
Lipids and lipid-like molecules	7-alpha-Hydroxycholesterol	374	28.2967,0	440	0.000358348	0.000185971	1.78687	0.00412756	0.279287	0.518968	-0.946282
Organic acids and derivatives	Pyruvic acid	648	7.38422,0	174	0.000272231	0.000148364	1.61381	0.0445466	0.605203	0.544994	-0.875687
Organic acids and derivatives	O-Phosphoserine	225	16.7225,0	159	0.00162637	9.82201e-05	1.48814	0.00998329	0.372498	0.0603923	-4.04949
Organic acids and derivatives	glycocyamine	393	17.4052,0	160	0.000204917	0.000399367	1.67188	0.00615888	0.295626	1.94893	0.962679
Organic oxygen compounds	D-Glyceric acid	370	11.2488,0	221	0.00275467	0.00191492	1.59644	0.0499791	0.659724	0.695153	-0.524598
Organic oxygen compounds	fructose	916	17.7226,0	103	0.000703327	0.0142765	1.56709	0.00315028	0.279287	20.2986	4.34331
Organic oxygen compounds	trehalose	919	25.2645,0	361	0.280379	0.197584	1.56999	0.0438324	0.605203	0.704704	-0.504911
Other	beta-Mannosylglycerate	761	21.1205,0	204	2.09907e-07	0.000899794	1.86144	0.0272272	0.535032	4286.64	12.0656
Other	Sophorose	861	25.5758,0	319	0.0076754	0.00538425	1.70326	0.024482	0.535032	0.701494	-0.511497
Phenylpropanoids and polyketides	piceatannol	460	26.2215,0	398	0.000873603	0.000434893	1.81456	0.00158814	0.279287	0.497815	-1.00632
Phenylpropanoids and polyketides	naringenin	404	26.4081,0	475	0.000481995	0.000333427	1.65086	0.0285015	0.537457	0.691764	-0.531649
Similarity: in qualitative analysis, the matching degree of the material and the material in the standard library is [0, 1000], and the higher the value, the more accurate the qualitative material is.
rt: chromatographic retention time of the substance.
Mass: mass to charge ratio of material characteristic ions.
CK represents the soil sample from the pure rubber forest.

## Sheet: A. oxyphylla vs A. villosum
Table S8. Differentially accumulated root exudate metabolites in pairwise comparison among the rhizosphere soils of A. katsumadai, A. villosum, A. officinarum, A. oxyphylla, B. cusia, and CK.
Super Class	Root exudate metabolites names	Similarity	rt	Mass	Mean relative amount in root exudate metabolites in the rhizosphere soils of A. oxyphylla	Mean relative amount in root exudate metabolites in the rhizosphere soils of A. villosum	VIP	p-value	q-value	Fold change	Log_foldchange
Benzenoids	3,4-dihydroxybenzoic acid	622	17.2363,0	193	0.000250905	0.000165963	1.47206	0.000184731	0.0243845	0.661459	-0.596276
Benzenoids	Synephrine	262	17.2821,0	223	4.2086e-07	2.00924e-07	1.33374	0.03245	0.114991	0.477412	-1.06669
Lignans, neolignans and related compounds	Neohesperidin	515	23.4324,0	217	0.000944374	0.000361385	1.40909	0.00596059	0.0578753	0.382671	-1.38582
Lipids and lipid-like molecules	Carvone	219	11.5643,0	239	0.000358019	0.000233274	1.35188	0.0187888	0.0905923	0.651569	-0.618011
Lipids and lipid-like molecules	Citraconic acid	240	11.701,0	57	0.00136188	0.000849993	1.3673	0.0105547	0.0696609	0.624133	-0.680075
Lipids and lipid-like molecules	Capric Acid	216	13.1607,0	57	0.000929639	0.000545669	1.42047	0.00602868	0.0578753	0.586969	-0.768645
Lipids and lipid-like molecules	Dodecanol	411	14.4317,0	71	0.0002844	0.000176973	1.36211	0.0114844	0.0721879	0.622269	-0.684391
Lipids and lipid-like molecules	D-(glycerol 1-phosphate)	637	16.5658,0	299	0.00022822	9.89277e-05	1.33426	0.0420012	0.132794	0.433474	-1.20598
Lipids and lipid-like molecules	palmitic acid	912	19.5577,0	117	0.120275	0.094008	1.45527	0.000680787	0.0339204	0.781606	-0.355487
Lipids and lipid-like molecules	stearic acid	887	21.3514,0	117	0.0608676	0.0461153	1.45934	0.000623378	0.0339204	0.757632	-0.40043
Lipids and lipid-like molecules	progesterone	359	27.1665,0	109	4.2086e-07	5.57577e-05	1.48139	0.0416244	0.132794	132.485	7.04969
Lipids and lipid-like molecules	5-Dihydrocortisone	442	28.2308,0	133	0.00621669	0.00452082	1.30097	0.0304828	0.114991	0.727206	-0.459564
Nucleosides, nucleotides, and analogues	2-Deoxyuridine	509	10.6001,0	169	3.1772e-05	0.000259676	1.16404	0.00443241	0.0529333	8.17312	3.03089
Nucleosides, nucleotides, and analogues	uridine	506	23.1546,0	207	0.000265481	0.00013489	1.37829	0.0070115	0.0597109	0.508098	-0.976821
Nucleosides, nucleotides, and analogues	cytidine	246	25.1302,0	403	0.000190526	0.000124612	1.21701	0.0370054	0.125249	0.654042	-0.612544
Organic acids and derivatives	glycolic acid	640	7.75746,0	173	0.00042297	0.000300939	1.25544	0.0314491	0.114991	0.71149	-0.491085
Organic acids and derivatives	2-ketobutyric acid	310	8.18375,0	57	0.00990181	0.00529335	1.43529	0.00298404	0.0463403	0.534584	-0.903512
Organic acids and derivatives	3-Hydroxypropionic acid	486	8.69238,0	147	0.0200248	0.0455042	1.44252	0.000344214	0.0339204	2.2724	1.18421
Organic acids and derivatives	3-hydroxybutyric acid	750	8.95973,0	147	4.2086e-07	0.000451572	1.48511	0.038868	0.127468	1072.97	10.0674
Organic acids and derivatives	Methyl Phosphate	671	9.18819,0	241	0.000441326	0.000701685	1.28723	0.0368373	0.125249	1.58995	0.66898
Organic acids and derivatives	Methylmalonic acid	431	9.58883,0	281	0.000514047	0.000311633	1.38245	0.0465357	0.141999	0.606233	-0.722055
Organic acids and derivatives	norvaline	201	10.0189,0	57	0.000232816	3.87774e-05	1.14997	0.00871789	0.0648316	0.166558	-2.58591
Organic acids and derivatives	succinic acid	663	11.1317,0	147	0.00150683	0.000849243	1.20434	0.0308894	0.114991	0.563595	-0.82727
Organic acids and derivatives	L-Allothreonine	226	12.1251,0	101	0.000167349	2.00924e-07	1.48745	0.000153402	0.0243845	0.00120062	-9.702
Organic acids and derivatives	N-Ethylglycine	471	12.4315,0	174	0.00187407	0.00109998	1.40806	0.00461161	0.0529333	0.586949	-0.768692
Organic acids and derivatives	beta-Alanine	548	12.6869,0	174	0.00246718	0.00152023	1.40851	0.00429635	0.0529333	0.616179	-0.698577
Organic acids and derivatives	3-Aminoisobutyric acid	580	13.0483,0	174	0.00634588	0.00313306	1.45397	0.000706674	0.0339204	0.493716	-1.01825
Organic acids and derivatives	L-glutamic acid	273	14.0827,0	263	0.00264047	0.00149042	1.26027	0.0399047	0.13006	0.564452	-0.825076
Organic acids and derivatives	N-Methyl-L-glutamic acid	248	14.2969,0	71	0.000518527	0.000284426	1.40172	0.00828182	0.0633739	0.548526	-0.866367
Organic acids and derivatives	citrulline	396	16.4886,0	71	0.00192206	0.0011331	1.43361	0.00390904	0.0515994	0.589525	-0.762375
Organic acids and derivatives	O-Phosphoserine	225	16.7225,0	159	0.000512199	9.82201e-05	1.09928	0.0156582	0.0810542	0.191762	-2.38261
Organic acids and derivatives	glycocyamine	393	17.4052,0	160	4.2086e-07	0.000399367	1.48677	0.00205585	0.0463403	948.93	9.89016
Organic acids and derivatives	Galactonic acid	290	19.0957,0	293	0.000161681	0.00010033	1.24497	0.0255122	0.110414	0.620541	-0.688402
Organic acids and derivatives	saccharopine	399	23.2159,0	359	0.00286701	0.00196838	1.25397	0.020998	0.0947601	0.686563	-0.542535
Organic nitrogen compounds	spermidine	336	21.08,0	314	0.0193471	0.0133711	1.29572	0.0134843	0.0784006	0.691116	-0.533
Organic oxygen compounds	Dihydroxyacetone	311	10.2164,0	192	0.00154229	0.000974446	1.35976	0.0127935	0.0775842	0.631817	-0.662422
Organic oxygen compounds	butyraldehyde	226	10.6824,0	109	4.2086e-07	2.00924e-07	1.33374	0.03245	0.114991	0.477412	-1.06669
Organic oxygen compounds	1,2-Cyclohexanedione	257	12.5233,0	168	4.2086e-07	2.00924e-07	1.33374	0.03245	0.114991	0.477412	-1.06669
Organic oxygen compounds	Ribonic acid, gamma-lactone	647	15.6978,0	73	0.000689574	0.000452898	1.25901	0.0415975	0.132794	0.65678	-0.606519
Organic oxygen compounds	Tagatose	575	17.4843,0	258	0.00037627	0.000238931	1.38418	0.00555915	0.0574913	0.634999	-0.655174
Organic oxygen compounds	mannose	926	18.0027,0	160	0.0534708	0.116737	1.37817	0.0149906	0.0807225	2.18319	1.12643
Organic oxygen compounds	mannitol	904	18.3214,0	319	0.00687948	0.0135106	1.34914	0.0159607	0.0818177	1.9639	0.973722
Organic oxygen compounds	gluconic acid	615	19.0136,0	74	0.000116534	0.000310814	1.38078	0.00865358	0.0648316	2.66716	1.4153
Organic oxygen compounds	Saccharic acid	385	19.2841,0	318	0.000109899	0.000210703	1.43558	0.00296781	0.0463403	1.91725	0.93904
Organic oxygen compounds	N-Acetyl-beta-D-mannosamine	701	19.7689,0	202	5.81585e-05	0.000109003	1.36005	0.00689473	0.0597109	1.87424	0.906306
Organic oxygen compounds	myo-inositol	897	19.8942,0	305	0.00230712	0.00451679	1.43139	0.0374146	0.125827	1.95776	0.969206
Organic oxygen compounds	6-phosphogluconic acid	473	22.7036,0	318	0.000162477	4.88913e-05	1.39568	0.011179	0.0721879	0.300911	-1.73259
Organic oxygen compounds	Isomaltose	543	26.1118,0	204	4.2086e-07	9.21801e-05	1.48423	0.0208557	0.0947601	219.028	7.77497
Organic oxygen compounds	maltotriose	789	31.8502,0	204	0.00584452	0.00883122	1.38396	0.0101567	0.0682905	1.51103	0.595529
Organoheterocyclic compounds	2-hydroxypyridine	842	7.25708,0	152	0.0292355	0.0220506	1.37659	0.00728597	0.0610634	0.754241	-0.406903
Organoheterocyclic compounds	nicotinic acid	222	10.8234,0	123	0.000384171	0.000254073	1.4226	0.00434314	0.0529333	0.661353	-0.596507
Organoheterocyclic compounds	Atrazine-2-hydroxy	293	18.2511,0	71	0.000575736	0.000420391	1.47461	9.97138e-05	0.0243845	0.73018	-0.453676
Organoheterocyclic compounds	conduritol b epoxide	766	18.5799,0	318	0.00114661	0.0041867	1.45373	0.00275178	0.0463403	3.65138	1.86844
Organoheterocyclic compounds	guanine	565	20.2408,0	352	3.46203e-05	0.000209493	1.13201	0.0150681	0.0807225	6.05117	2.59721
Organoheterocyclic compounds	7,8-Dimethylalloxazine	373	24.6738,0	387	8.37607e-05	4.77276e-05	1.29035	0.0167948	0.0836571	0.569809	-0.81145
Other	2-keto-isovaleric acid	270	8.26876,0	141	0.0030217	0.00192934	1.34581	0.0163493	0.0830044	0.638496	-0.647251
Other	Carnitine	348	9.79994,0	57	0.000824709	0.000465379	1.33118	0.019045	0.0905923	0.564295	-0.825478
Other	cyclohexane-1,2-diol	366	10.5923,0	108	0.00090099	0.000570074	1.38401	0.00914442	0.0670591	0.63272	-0.660361
Other	N-cyclohexylformamide	318	10.6661,0	71	0.00256336	0.00147791	1.42078	0.00377646	0.0511275	0.576553	-0.794476
Other	1,4-Cyclohexanedione	218	11.0058,0	109	0.000144179	9.57026e-05	1.1943	0.0464362	0.141999	0.663777	-0.59123
Other	2-amino-2-methylpropane-1,3-diol	266	11.1995,0	130	4.2086e-07	0.0004244	1.48622	0.0291324	0.114991	1008.41	9.97787
Other	2-Amino-2-norbornanecarboxylic acid	242	14.175,0	71	0.000353203	0.000225954	1.32147	0.0270919	0.114991	0.639728	-0.64447
Other	D-Talose	861	17.8738,0	319	0.00074758	0.00105162	1.2842	0.0304718	0.114991	1.40671	0.492321
Other	9-Fluorenone	284	18.6779,0	71	0.00123072	0.000797095	1.43489	0.00260448	0.0463403	0.647668	-0.626674
Other	d-Glucoheptose	507	20.2617,0	319	0.000145906	0.000296907	1.44342	0.0306301	0.114991	2.03493	1.02498
Other	alpha-Santonin	475	21.5114,0	91	4.2086e-07	2.00924e-07	1.33374	0.03245	0.114991	0.477412	-1.06669
Other	Cholestane-3b,5a,6b-triol	384	30.5674,0	442	0.00446527	0.00214963	1.37329	0.00957634	0.0674174	0.481412	-1.05466
Phenylpropanoids and polyketides	resveratrol	268	22.6867,0	342	0.00048233	0.000297242	1.38974	0.0031909	0.0470404	0.616263	-0.698383
Phenylpropanoids and polyketides	naringenin	404	26.4081,0	475	0.000224156	0.000333427	1.25602	0.0433329	0.135383	1.48748	0.572868
Similarity: in qualitative analysis, the matching degree of the material and the material in the standard library is [0, 1000], and the higher the value, the more accurate the qualitative material is.
rt: chromatographic retention time of the substance.
Mass: mass to charge ratio of material characteristic ions.
CK represents the soil sample from the pure rubber forest.

## Sheet: CK vs A.villosum
Table S8. Differentially accumulated root exudate metabolites in pairwise comparison among the rhizosphere soils of A. katsumadai, A. villosum, A. officinarum, A. oxyphylla, B. cusia, and CK.
Super Class	Root exudate metabolites names	Similarity	rt	Mass	Mean relative amount in root exudate metabolites in the rhizosphere soils of CK	Mean relative amount in root exudate metabolites in the rhizosphere soils of A. villosum	VIP	p-value	q-value	Fold change	Log_foldchange
Benzenoids	paraoxone	274	18.7207,0	149	0.00117738	0.00193474	1.25453	0.00909893	0.0294738	1.64326	0.716562
Lipids and lipid-like molecules	Carvone	219	11.5643,0	239	0.000403692	0.000233274	1.30729	0.000682894	0.0140728	0.577851	-0.79123
Lipids and lipid-like molecules	Citraconic acid	240	11.701,0	57	0.00161173	0.000849993	1.28826	0.00122909	0.0153057	0.527378	-0.92309
Lipids and lipid-like molecules	Capric Acid	216	13.1607,0	57	0.000987041	0.000545669	1.28593	0.00277217	0.0164461	0.552833	-0.855085
Lipids and lipid-like molecules	Dodecanol	411	14.4317,0	71	0.000306254	0.000176973	1.24546	0.00580259	0.0236823	0.577865	-0.791197
Lipids and lipid-like molecules	azelaic acid	725	17.0044,0	75	0.000801042	0.00110415	1.20307	0.0167588	0.0444654	1.37839	0.462983
Lipids and lipid-like molecules	Myristic Acid	866	17.5745,0	117	0.0014637	0.00183561	1.12128	0.0260125	0.0589468	1.25409	0.326639
Lipids and lipid-like molecules	palmitic acid	912	19.5577,0	117	0.131882	0.094008	1.30983	0.000520773	0.0140728	0.712818	-0.488395
Lipids and lipid-like molecules	Linoleic acid methyl ester	541	20.0236,0	67	3.70998e-07	0.000307926	1.33139	0.0243945	0.0567415	829.995	9.69696
Lipids and lipid-like molecules	Phytol	751	20.7059,0	143	3.70998e-07	0.000490411	1.33156	0.0114885	0.0340781	1321.87	10.3684
Lipids and lipid-like molecules	oleic acid	352	21.2005,0	159	3.70998e-07	0.000135821	1.33076	0.0230461	0.0550604	366.096	8.51608
Lipids and lipid-like molecules	stearic acid	887	21.3514,0	117	0.0680503	0.0461153	1.29349	0.00165362	0.0153057	0.677665	-0.561355
Lipids and lipid-like molecules	1-Monopalmitin	839	24.1268,0	371	0.0145971	0.00834163	1.18502	0.0101666	0.0317631	0.571457	-0.807283
Lipids and lipid-like molecules	Behenic acid	835	24.5396,0	117	0.000891153	0.00272619	1.32167	0.0146832	0.0410197	3.05917	1.61314
Lipids and lipid-like molecules	Monostearin	774	25.5561,0	400	0.0159456	0.009213	1.19394	0.00945328	0.0302505	0.577778	-0.791412
Lipids and lipid-like molecules	Lignoceric acid	837	25.9756,0	117	0.00270954	0.00458718	1.29056	0.00178173	0.0153057	1.69297	0.759557
Lipids and lipid-like molecules	progesterone	359	27.1665,0	109	3.70998e-07	5.57577e-05	1.32787	0.0415578	0.0824907	150.291	7.23162
Lipids and lipid-like molecules	Cerotinic acid	785	27.3269,0	117	0.0023209	0.00171694	1.21529	0.0484904	0.0934413	0.739772	-0.434847
Lipids and lipid-like molecules	Cortexolone	287	28.1119,0	237	9.18885e-05	0.000457398	1.30083	0.0023973	0.0156269	4.97775	2.31549
Lipids and lipid-like molecules	5-Dihydrocortisone	442	28.2308,0	133	0.00695583	0.00452082	1.27702	0.0015432	0.0153057	0.649932	-0.621639
Lipids and lipid-like molecules	7-alpha-Hydroxycholesterol	374	28.2967,0	440	3.70998e-07	0.000185971	1.33129	0.00825346	0.0278596	501.274	8.96945
Lipids and lipid-like molecules	phytosterol	430	28.8925,0	117	0.000524663	0.000740362	1.27218	0.00220309	0.0153057	1.41112	0.496841
Lipids and lipid-like molecules	5-alpha-Cholestan-3-one	481	29.2436,0	145	3.70998e-07	0.000255444	1.3276	0.0400607	0.0804261	688.533	9.42738
Lipids and lipid-like molecules	Ergosterol	453	29.3803,0	129	0.000255015	0.00123773	1.24457	0.00373829	0.0178826	4.85356	2.27904
Lipids and lipid-like molecules	24,25-dihydrolanosterol	584	29.9894,0	129	0.000767663	0.00637325	1.29936	0.048924	0.0935938	8.30214	3.05348
Nucleosides, nucleotides, and analogues	2-Deoxyuridine	509	10.6001,0	169	0.000167548	0.000259676	1.19009	0.0202312	0.0508671	1.54986	0.632139
Nucleosides, nucleotides, and analogues	adenosine	562	24.463,0	236	0.000195265	0.000442486	1.26334	0.00727144	0.0265321	2.26608	1.1802
Nucleosides, nucleotides, and analogues	cytidine	246	25.1302,0	403	0.000186392	0.000124612	1.11699	0.0243363	0.0567415	0.66855	-0.580892
Nucleosides, nucleotides, and analogues	guanosine	356	25.44,0	397	0.000115978	7.38237e-05	1.30455	0.000638177	0.0140728	0.636531	-0.651697
Organic acids and derivatives	Pyruvic acid	648	7.38422,0	174	3.70998e-07	0.000148364	1.33094	0.0117239	0.03439	399.906	8.64352
Organic acids and derivatives	2-ketobutyric acid	310	8.18375,0	57	0.00982035	0.00529335	1.2806	0.00268892	0.0161335	0.539018	-0.891593
Organic acids and derivatives	oxalic acid	696	8.5386,0	147	0.000918465	0.000450236	1.26428	0.00205721	0.0153057	0.490205	-1.02854
Organic acids and derivatives	sarcosine	671	8.63378,0	116	3.70998e-07	0.000573056	1.32907	0.0198191	0.0503101	1544.63	10.593
Organic acids and derivatives	3-Hydroxypropionic acid	486	8.69238,0	147	0.0987515	0.0455042	1.3284	5.42474e-06	0.00143213	0.460795	-1.1178
Organic acids and derivatives	Methyl Phosphate	671	9.18819,0	241	0.000277367	0.000701685	1.26411	0.00654473	0.0250407	2.52981	1.33903
Organic acids and derivatives	Methylmalonic acid	431	9.58883,0	281	0.000723844	0.000311633	1.27653	0.0338672	0.070125	0.430525	-1.21583
Organic acids and derivatives	cycloleucine	299	9.6337,0	108	0.000176728	0.000100335	1.21616	0.0121893	0.0353624	0.56774	-0.816699
Organic acids and derivatives	norvaline	201	10.0189,0	57	0.000236742	3.87774e-05	1.03623	0.00748727	0.0265321	0.163796	-2.61003
Organic acids and derivatives	phosphomycin	285	11.7433,0	228	0.000374582	0.00023931	1.24976	0.00488642	0.0208067	0.638873	-0.646398
Organic acids and derivatives	threonine	341	12.0677,0	240	0.000419532	0.00034532	1.0907	0.0371332	0.0757001	0.823108	-0.280846
Organic acids and derivatives	L-Allothreonine	226	12.1251,0	101	3.70998e-07	2.00924e-07	1.27637	0.00217557	0.0153057	0.541577	-0.884762
Organic acids and derivatives	Glutaric Acid	522	12.3622,0	57	0.000569831	0.000325274	1.08708	0.0286263	0.0632414	0.570825	-0.80888
Organic acids and derivatives	N-Ethylglycine	471	12.4315,0	174	0.00201575	0.00109998	1.28823	0.000961376	0.0153057	0.545694	-0.873835
Organic acids and derivatives	beta-Alanine	548	12.6869,0	174	0.00286272	0.00152023	1.29326	0.000898729	0.0153057	0.531042	-0.913102
Organic acids and derivatives	L-homoserine	390	12.7521,0	218	0.000147288	8.71697e-05	1.22947	0.0170293	0.0447337	0.591831	-0.756744
Organic acids and derivatives	3-Aminoisobutyric acid	580	13.0483,0	174	0.00556113	0.00313306	1.28329	0.00155721	0.0153057	0.563386	-0.827805
Organic acids and derivatives	3-hydroxy-L-proline	284	13.1741,0	226	0.000561329	0.000161944	1.21693	0.0223573	0.053728	0.2885	-1.79336
Organic acids and derivatives	4-Acetamidobutyric acid	445	13.6454,0	174	0.00188742	0.00113736	1.27878	0.0013715	0.0153057	0.602597	-0.730734
Organic acids and derivatives	L-glutamic acid	273	14.0827,0	263	0.00305886	0.00149042	1.25869	0.00415411	0.0185879	0.487247	-1.03727
Organic acids and derivatives	N-Methyl-L-glutamic acid	248	14.2969,0	71	0.0004901	0.000284426	1.1794	0.0290365	0.0636153	0.580342	-0.785025
Organic acids and derivatives	Biuret	664	16.0784,0	171	6.94606e-05	0.000305974	1.14129	0.0161475	0.0432786	4.40501	2.13915
Organic acids and derivatives	citrulline	396	16.4886,0	71	0.00194711	0.0011331	1.3001	0.00138248	0.0153057	0.581939	-0.781061
Organic acids and derivatives	glycocyamine	393	17.4052,0	160	5.63054e-05	0.000399367	1.0408	0.00430235	0.0189303	7.09287	2.82637
Organic acids and derivatives	N-Carbamylglutamate	261	18.5184,0	143	3.70998e-07	0.000226534	1.33113	0.00633017	0.024576	610.609	9.2541
Organic acids and derivatives	saccharopine	399	23.2159,0	359	0.00304177	0.00196838	1.17953	0.0378754	0.0766214	0.647117	-0.627902
Organic nitrogen compounds	Ethanolamine	714	10.4709,0	174	0.000310677	0.00100577	1.26268	0.0141542	0.0401796	3.23735	1.69482
Organic nitrogen compounds	1,3-diaminopropane	360	16.6975,0	226	0.0941216	0.0471703	1.29886	0.0011358	0.0153057	0.501163	-0.996647
Organic nitrogen compounds	spermidine	336	21.08,0	314	0.0208277	0.0133711	1.20611	0.00617865	0.024318	0.641986	-0.639386
Organic oxygen compounds	Dihydroxyacetone	311	10.2164,0	192	0.00190427	0.000974446	1.28426	0.00224476	0.0153926	0.511716	-0.966585
Organic oxygen compounds	1,2-Cyclohexanedione	257	12.5233,0	168	3.70998e-07	2.00924e-07	1.27637	0.00217557	0.0153057	0.541577	-0.884762
Organic oxygen compounds	MALONAMIDE	335	12.9475,0	350	0.000128407	5.63736e-05	1.28502	0.00233271	0.0155908	0.439022	-1.18764
Organic oxygen compounds	ribose	792	15.6215,0	103	0.000494812	0.00152837	1.28113	0.00297421	0.0166416	3.08878	1.62704
Organic oxygen compounds	Acetol	320	15.9275,0	75	3.70998e-07	0.000385816	1.32848	0.0174182	0.0455287	1039.94	10.0223
Organic oxygen compounds	Tagatose	575	17.4843,0	258	0.000374514	0.000238931	1.25124	0.00399279	0.01835	0.637977	-0.648424
Organic oxygen compounds	mannose	926	18.0027,0	160	0.0184103	0.116737	1.30463	0.00268269	0.0161335	6.34082	2.66467
Organic oxygen compounds	sorbitol	717	18.389,0	87	0.000426794	0.0017904	1.29916	0.0409987	0.0819973	4.19501	2.06868
Organic oxygen compounds	gluconic acid	615	19.0136,0	74	2.52399e-05	0.000310814	1.0692	0.00294075	0.0166416	12.3144	3.62228
Organic oxygen compounds	Saccharic acid	385	19.2841,0	318	8.83842e-05	0.000210703	1.2392	0.00380276	0.0178826	2.38395	1.25335
Organic oxygen compounds	Glucoheptonic acid	288	19.5153,0	336	0.00012867	8.2605e-05	1.16273	0.0338121	0.070125	0.641992	-0.639372
Organic oxygen compounds	N-Acetyl-beta-D-mannosamine	701	19.7689,0	202	6.78388e-05	0.000109003	1.07526	0.03162	0.0678674	1.6068	0.684186
Organic oxygen compounds	myo-inositol	897	19.8942,0	305	0.00112962	0.00451679	1.30191	0.00191526	0.0153057	3.99852	1.99946
Organic oxygen compounds	6-phosphogluconic acid	473	22.7036,0	318	3.70998e-07	4.88913e-05	1.33083	0.0246017	0.0569724	131.783	7.04203
Organic oxygen compounds	trehalose	919	25.2645,0	361	0.110824	0.197584	1.27469	0.00420509	0.0186579	1.78286	0.834192
Organic oxygen compounds	maltotriose	789	31.8502,0	204	0.00275939	0.00883122	1.32571	0.00836983	0.0278596	3.20042	1.67826
Organoheterocyclic compounds	2-hydroxypyridine	842	7.25708,0	152	0.0298997	0.0220506	1.18705	0.0181827	0.0468315	0.737484	-0.439315
Organoheterocyclic compounds	5-aminovaleric acid lactam	306	8.93173,0	185	3.70998e-07	2.00924e-07	1.27637	0.00217557	0.0153057	0.541577	-0.884762
Organoheterocyclic compounds	nicotinic acid	222	10.8234,0	123	0.000470752	0.000254073	1.312	0.00045244	0.0140728	0.539716	-0.889727
Organoheterocyclic compounds	5-Aminoimidazole-4-carboxamide	287	16.9574,0	312	3.70998e-07	5.29068e-05	1.33165	0.00242883	0.0156393	142.607	7.1559
Organoheterocyclic compounds	conduritol b epoxide	766	18.5799,0	318	0.00109011	0.0041867	1.29233	0.00280413	0.0164509	3.84062	1.94134
Organoheterocyclic compounds	7,8-Dimethylalloxazine	373	24.6738,0	387	7.7855e-05	4.77276e-05	1.15888	0.0102771	0.0319196	0.613032	-0.705966
Other	2-keto-isovaleric acid	270	8.26876,0	141	0.00363676	0.00192934	1.2185	0.0143481	0.0403192	0.530512	-0.914544
Other	Carnitine	348	9.79994,0	57	0.000794699	0.000465379	1.21756	0.00810948	0.0277105	0.585605	-0.772001
Other	phosphate	852	10.5111,0	299	0.00242936	0.00365544	1.10262	0.0254341	0.058135	1.50469	0.589467
Other	cyclohexane-1,2-diol	366	10.5923,0	108	0.00108428	0.000570074	1.29646	0.00102837	0.0153057	0.525764	-0.927513
Other	N-cyclohexylformamide	318	10.6661,0	71	0.00271637	0.00147791	1.26985	0.00399747	0.01835	0.544076	-0.87812
Other	2-amino-2-methylpropane-1,3-diol	266	11.1995,0	130	0.00108037	0.0004244	1.19088	0.00764677	0.0265625	0.392827	-1.34803
Other	2,4-diaminobutyric acid	291	13.0374,0	156	0.00178909	0.00114378	1.1862	0.0176464	0.0458732	0.639304	-0.645425
Other	2-Amino-2-norbornanecarboxylic acid	242	14.175,0	71	0.000378563	0.000225954	1.26954	0.00312563	0.0166416	0.596872	-0.744507
Other	D-Talose	861	17.8738,0	319	0.000613662	0.00105162	1.26772	0.00587205	0.0236823	1.71369	0.777104
Other	9-Fluorenone	284	18.6779,0	71	0.00104005	0.000797095	1.27028	0.00374192	0.0178826	0.766399	-0.383832
Other	N-Acetyl-D-galactosamine	273	19.915,0	117	0.000713447	0.00150336	1.28897	0.00068557	0.0140728	2.10718	1.07531
Other	d-Glucoheptose	507	20.2617,0	319	6.93085e-05	0.000296907	1.31405	0.00128635	0.0153057	4.28385	2.09891
Other	beta-Mannosylglycerate	761	21.1205,0	204	3.70998e-07	0.000899794	1.3311	0.0272366	0.060936	2425.34	11.244
Other	alpha-Santonin	475	21.5114,0	91	3.70998e-07	2.00924e-07	1.27637	0.00217557	0.0153057	0.541577	-0.884762
Other	Sophorose	861	25.5758,0	319	0.00281413	0.00538425	1.30298	0.000373515	0.0140728	1.91329	0.936058
Other	palatinitol	608	26.3889,0	361	3.70998e-07	2.00924e-07	1.27637	0.00217557	0.0153057	0.541577	-0.884762
Other	5-Dihydrocortisol	402	28.5132,0	133	0.000854677	0.000610769	1.08222	0.0466042	0.0901356	0.71462	-0.484752
Phenylpropanoids and polyketides	resveratrol	268	22.6867,0	342	0.000480575	0.000297242	1.24627	0.00302608	0.0166416	0.618513	-0.693124
Phenylpropanoids and polyketides	piceatannol	460	26.2215,0	398	1.44933e-05	0.000434893	1.14146	0.000587589	0.0140728	30.0065	4.90721
Phenylpropanoids and polyketides	naringenin	404	26.4081,0	475	1.1557e-05	0.000333427	1.14598	0.000601926	0.0140728	28.8505	4.85052
Similarity: in qualitative analysis, the matching degree of the material and the material in the standard library is [0, 1000], and the higher the value, the more accurate the qualitative material is.
rt: chromatographic retention time of the substance.
Mass: mass to charge ratio of material characteristic ions.
CK represents the soil sample from the pure rubber forest.

## Sheet: A. oxyphylla vs A. officinarum
Table S8. Differentially accumulated root exudate metabolites in pairwise comparison among the rhizosphere soils of A. katsumadai, A. villosum, A. officinarum, A. oxyphylla, B. cusia, and CK.
Super Class	Root exudate metabolites names	Similarity	rt	Mass	Mean relative amount in root exudate metabolites in the rhizosphere soils of A. oxyphylla	Mean relative amount in root exudate metabolites in the rhizosphere soils of A. officinarum	VIP	p-value	q-value	Fold change	Log_foldchange
Benzenoids	Synephrine	262	17.2821,0	223	4.2086e-07	4.30752e-05	1.59908	0.0404583	0.228181	102.35	6.67737
Lignans, neolignans and related compounds	Neohesperidin	515	23.4324,0	217	0.000944374	0.000551286	1.38681	0.0285614	0.220794	0.583758	-0.776559
Lipids and lipid-like molecules	(-)-Dihydrocarveol	233	10.7858,0	71	0.000358164	0.000277652	1.47139	0.0138061	0.145793	0.775209	-0.367343
Lipids and lipid-like molecules	palmitoleic acid	780	19.4402,0	117	0.000542546	0.000303742	1.40721	0.0087998	0.118461	0.559846	-0.836897
Lipids and lipid-like molecules	stearic acid	887	21.3514,0	117	0.0608676	0.0514849	1.45357	0.00924743	0.119089	0.845849	-0.241527
Lipids and lipid-like molecules	cis-gondoic acid	504	22.7958,0	117	4.2086e-07	0.000109875	1.60174	0.0276641	0.21801	261.072	8.0283
Lipids and lipid-like molecules	Ergosterol	453	29.3803,0	129	0.000859598	0.00136124	1.56322	0.000813444	0.0392846	1.58358	0.66319
Nucleosides, nucleotides, and analogues	cytidine	246	25.1302,0	403	0.000190526	0.000124982	1.50595	0.0108216	0.126974	0.655985	-0.608266
Organic acids and derivatives	Pyruvic acid	648	7.38422,0	174	0.00016557	0.00011615	1.5264	0.00726959	0.112892	0.701517	-0.51145
Organic acids and derivatives	alanine	810	8.14279,0	116	0.000962691	0.000439157	1.34451	0.0498619	0.228747	0.456177	-1.13234
Organic acids and derivatives	2-ketobutyric acid	310	8.18375,0	57	0.00990181	0.0069485	1.38917	0.0256993	0.208757	0.701741	-0.51099
Organic acids and derivatives	3-Hydroxypropionic acid	486	8.69238,0	147	0.0200248	0.0554699	1.56144	0.000818429	0.0392846	2.77007	1.46992
Organic acids and derivatives	3-hydroxybutyric acid	750	8.95973,0	147	4.2086e-07	0.000299648	1.60642	0.0114536	0.131467	711.991	9.47571
Organic acids and derivatives	succinic acid	663	11.1317,0	147	0.00150683	0.000715161	1.56486	0.00286659	0.0631323	0.474612	-1.07518
Organic acids and derivatives	fumaric acid	531	11.6278,0	245	0.000291356	0.000137902	1.42217	0.0194916	0.174967	0.473312	-1.07914
Organic acids and derivatives	L-Allothreonine	226	12.1251,0	101	0.000167349	2.59958e-07	1.60818	0.000153506	0.027017	0.00155338	-9.33037
Organic acids and derivatives	3-Aminoisobutyric acid	580	13.0483,0	174	0.00634588	0.00430936	1.46376	0.00981008	0.120812	0.67908	-0.558347
Organic acids and derivatives	3-hydroxy-L-proline	284	13.1741,0	226	0.000120912	0.00035645	1.6058	2.72645e-06	0.00143957	2.94802	1.55975
Organic acids and derivatives	4-aminobutyric acid	595	13.9424,0	174	0.000224837	2.59958e-07	1.60485	0.0178012	0.164896	0.0011562	-9.75639
Organic acids and derivatives	N-Methyl-L-glutamic acid	248	14.2969,0	71	0.000518527	0.000375244	1.38597	0.0363801	0.228181	0.723672	-0.466591
Organic acids and derivatives	Galactonic acid	290	19.0957,0	293	0.000161681	0.000107196	1.35517	0.03204	0.220794	0.663007	-0.592905
Organic acids and derivatives	saccharopine	399	23.2159,0	359	0.00286701	0.0018521	1.52989	0.00286965	0.0631323	0.646004	-0.630385
Organic nitrogen compounds	Ethanolamine	714	10.4709,0	174	0.000625038	0.000298131	1.42309	0.0198826	0.174967	0.47698	-1.068
Organic nitrogen compounds	spermidine	336	21.08,0	314	0.0193471	0.0130495	1.53523	0.00190596	0.055908	0.674492	-0.568126
Organic oxygen compounds	butyraldehyde	226	10.6824,0	109	4.2086e-07	9.53207e-05	1.60498	0.00450279	0.0792491	226.49	7.8233
Organic oxygen compounds	glutaraldehyde	294	10.7538,0	116	4.2086e-07	0.000193927	1.60632	0.0038864	0.0720945	460.787	8.84796
Organic oxygen compounds	2-Deoxy-D-galactose	386	17.022,0	217	0.00035943	5.30543e-05	1.22644	0.0327956	0.222001	0.147607	-2.76017
Organic oxygen compounds	Tagatose	575	17.4843,0	258	0.00037627	0.000243853	1.54126	0.00222069	0.0617117	0.64808	-0.625757
Organic oxygen compounds	fructose	916	17.7226,0	103	0.0105177	0.00370168	1.56302	0.00126765	0.0478085	0.351949	-1.50656
Organic oxygen compounds	fructose	874	17.8236,0	103	0.0158101	0.00687475	1.33712	0.0373825	0.228181	0.434832	-1.20147
Organic oxygen compounds	N-Acetyl-beta-D-mannosamine	701	19.7689,0	202	5.81585e-05	8.53337e-05	1.34816	0.0313636	0.220794	1.46726	0.553124
Organic oxygen compounds	6-phosphogluconic acid	473	22.7036,0	318	0.000162477	6.2143e-05	1.51248	0.0156671	0.15608	0.382472	-1.38658
Organoheterocyclic compounds	2-hydroxypyridine	842	7.25708,0	152	0.0292355	0.0248011	1.33403	0.042789	0.228181	0.848321	-0.237317
Organoheterocyclic compounds	Atrazine-2-hydroxy	293	18.2511,0	71	0.000575736	0.000437962	1.44504	0.00841064	0.117815	0.760699	-0.394602
Organoheterocyclic compounds	7,8-Dimethylalloxazine	373	24.6738,0	387	8.37607e-05	5.05811e-05	1.43627	0.0174167	0.164214	0.603876	-0.727675
Other	4-hydroxybutyrate	615	10.0445,0	147	7.24e-05	0.000323671	1.20786	0.0310612	0.220794	4.4706	2.16047
Other	phosphate	852	10.5111,0	299	0.00419448	0.00244739	1.42883	0.0150345	0.155651	0.583479	-0.777246
Other	2-amino-2-methylpropane-1,3-diol	266	11.1995,0	130	4.2086e-07	0.000699801	1.60707	0.00271173	0.0631323	1662.79	10.6994
Other	9-Fluorenone	284	18.6779,0	71	0.00123072	0.000945122	1.38568	0.027382	0.21801	0.767945	-0.380925
Other	d-Glucoheptose	507	20.2617,0	319	0.000145906	0.000219492	1.58782	0.000238945	0.0315408	1.50434	0.589132
Other	Cholestane-3b,5a,6b-triol	384	30.5674,0	442	0.00446527	0.00239419	1.46677	0.0120688	0.134469	0.536181	-0.899208
Phenylpropanoids and polyketides	3-(2-Hydroxyphenyl)propionic acid	225	15.867,0	282	4.2086e-07	8.18452e-05	1.60562	0.00163977	0.055908	194.471	7.60341
Phenylpropanoids and polyketides	resveratrol	268	22.6867,0	342	0.00048233	0.000316989	1.58343	0.000480642	0.031812	0.657204	-0.605587
Similarity: in qualitative analysis, the matching degree of the material and the material in the standard library is [0, 1000], and the higher the value, the more accurate the qualitative material is.
rt: chromatographic retention time of the substance.
Mass: mass to charge ratio of material characteristic ions.
CK represents the soil sample from the pure rubber forest.

[truncated: 5 more sheets: B. cusia vs A. officinarum, CH vs A. officinarum, B. cusia vs A. oxyphylla, CK VS A. oxyphylla, CK vs B. cusia]
