# Supplementary material for: Medicinal Plant Root Exudate Metabolites Shape the Rhizosphere Microbiota
Source: Int J Mol Sci. 2024 Jul 16;25(14):7786. doi: 10.3390/ijms25147786 (PMC11277521; doi:10.3390/ijms25147786)
Supplement: Supplementary file 1 [file ijms-25-07786-s001.zip › Table S9.xlsx]

## Sheet: Table S9
Table S9. Differentially accumulated root exudate metabolites in multi-group comparison among the rhizosphere soils of A. katsumadai, A. villosum, A. officinarum, A. oxyphylla, B. cusia, and CK																		Table S7. Differentially accumulated root exudate metabolites in multi-group comparison among the rhizosphere soils of A. katsumadai, A. villosum, A. officinarum, A. oxyphylla, B. cusia, and CK.
Number	Super Class	Root exudate metabolites names	Similarity	rt	Mass	Relative amount of root exudate metabolites in the rhizosphere soils of A. katsumadai			Relative amount of root exudate metabolites in the rhizosphere soils of A. villosum			Relative amount of root exudate metabolites in the rhizosphere soils of A. officinarum			Relative amount of root exudate metabolites in the rhizosphere soils of A. oxyphylla			Relative amount of root exudate metabolites in the rhizosphere soils of B. cusia			Relative amount of root exudate metabolites in the rhizosphere soils of CK			ANOVA P-value	q-value
						Biological repeat 1	Biological repeat 2	Biological repeat 3	Biological repeat 1	Biological repeat 2	Biological repeat 3	Biological repeat 1	Biological repeat 2	Biological repeat 3	Biological repeat 1	Biological repeat 2	Biological repeat 3	Biological repeat 1	Biological repeat 2	Biological repeat 3	Biological repeat 1	Biological repeat 2	Biological repeat 3
1	Benzenoids	paraoxone	274	18.7207,0	149	0.00164038	0.00195046	0.0016557	0.0017333	0.00184993	0.002221	0.00167147	0.00238933	0.00184233	0.00221117	0.00182711	0.00196667	0.00301664	0.00217049	0.00230118	0.00112711	0.00110184	0.0013032	0.00340082	0.00960231
2	Lignans, neolignans and related compounds	Neohesperidin	515	23.4324,0	217	0.00133889	0.00101124	0.00100946	0.000300246	0.000458723	0.000325185	0.000537169	0.000446381	0.000670306	0.000757763	0.000987719	0.00108764	0.000379066	0.000256793	0.000293102	0.000448572	3.91162e-07	3.87712e-07	4.54734e-05	0.000952356
3	Lipids and lipid-like molecules	Carvone	219	11.5643,0	239	0.000397927	0.000462371	0.000430784	0.000227342	0.000250791	0.000221689	0.000249063	0.000304837	0.000289463	0.000302882	0.000359469	0.000411705	0.000318174	0.000209542	0.00025803	0.000373724	0.000425888	0.000411464	0.000144927	0.00132372
4	Lipids and lipid-like molecules	Citraconic acid	240	11.701,0	57	0.00160876	0.00157455	0.0015378	0.000740119	0.00091443	0.000895429	0.0010468	0.00108695	0.0011601	0.0011745	0.00140282	0.00150831	0.00123769	0.000819788	0.000977636	0.00147093	0.00172844	0.00163583	4.66953e-05	0.000952356
5	Lipids and lipid-like molecules	Pelargonic acid	894	11.7874,0	117	0.00117249	0.00116397	0.00112925	0.000678426	0.000968936	0.00109086	0.000908904	0.00100333	0.000987935	0.00086974	0.00121442	0.00116082	0.000933772	0.00083218	0.000765071	0.00124516	0.0012343	0.00122289	0.00211617	0.00675048
6	Lipids and lipid-like molecules	Capric Acid	216	13.1607,0	57	0.000870733	0.00113231	0.00106955	0.000511202	0.000575673	0.000550131	0.000535779	0.000751962	0.000744178	0.000885774	0.000836836	0.00106631	0.000970825	0.000676415	0.000656328	0.000858136	0.00104841	0.00105458	0.00284137	0.00848864
7	Lipids and lipid-like molecules	Dodecanol	411	14.4317,0	71	0.00035904	0.00034745	0.000362043	0.000157264	0.000174553	0.000199102	0.000215355	0.000259656	0.000215753	0.000281503	0.000249496	0.000322201	2.48859e-07	1.70949e-07	0.000202285	0.000269266	0.000341177	0.000308318	0.000668351	0.00325193
8	Lipids and lipid-like molecules	1-Monopalmitin	839	24.1268,0	371	0.0120974	0.0112262	0.0101083	0.00615399	0.0102155	0.0086554	0.00936248	0.00766675	0.011481	0.00986753	0.0124968	0.0104652	0.00858289	0.00653777	0.00681053	0.015915	0.0142394	0.013637	0.00100345	0.00407555
9	Lipids and lipid-like molecules	Behenic acid	835	24.5396,0	117	0.00177372	0.00238507	0.00204209	0.00263367	0.00238185	0.00316303	0.00249197	0.00292759	0.0022635	0.00261567	0.00247248	0.00264264	0.00394524	0.00333468	0.00266367	0.000854762	0.000932609	0.000886088	7.25124e-05	0.000952356
10	Lipids and lipid-like molecules	Monostearin	774	25.5561,0	400	0.0117701	0.0119899	0.0119451	0.00700313	0.0114961	0.0091398	0.0107808	0.00812282	0.0127235	0.0110392	0.0143933	0.0118324	0.0093143	0.00805731	0.00813274	0.0170355	0.0159192	0.0148819	0.00119821	0.00448692
11	Lipids and lipid-like molecules	Lignoceric acid	837	25.9756,0	117	0.00302613	0.00401715	0.00355708	0.00466615	0.00423261	0.00486276	0.0044043	0.0055101	0.00430459	0.00432065	0.00410636	0.00471216	0.00603257	0.00547279	0.0045222	0.00238467	0.002973	0.00277096	0.000530117	0.00274414
12	Lipids and lipid-like molecules	Cortexolone	287	28.1119,0	237	0.000221602	0.000437237	0.000270544	0.000552564	0.000372293	0.000447335	0.000316071	0.000556649	0.000259998	0.000357181	0.000270524	0.00032047	0.000821057	0.000769801	0.000598769	0.000104682	6.94627e-05	0.000101521	0.000177634	0.00146548
13	Lipids and lipid-like molecules	5-Dihydrocortisone	442	28.2308,0	133	0.00626111	0.00624985	0.00501809	0.00408604	0.00459616	0.00488025	0.00546811	0.00536332	0.00510774	0.0071297	0.00588075	0.00563963	0.00480843	0.00306306	0.00344719	0.00652747	0.00712817	0.00721183	0.000496409	0.00262104
14	Lipids and lipid-like molecules	phytosterol	430	28.8925,0	117	0.000762586	0.000928608	0.000840514	0.000738386	0.000777233	0.000705467	0.000770441	0.000937891	0.000744225	0.000830715	0.000826911	0.00100648	0.000815334	0.000640734	0.000647362	0.000490529	0.000515428	0.000568032	0.00209986	0.00675048
15	Lipids and lipid-like molecules	Zymosterol	547	29.1443,0	207	0.000458869	0.000537615	0.000415342	0.00117049	0.000819414	0.0017118	0.00121966	0.00116826	0.0013597	0.00132281	0.000760979	0.0010192	2.48859e-07	0.00144151	0.00114985	0.000429989	0.000390255	0.00034891	0.000891507	0.00379609
16	Lipids and lipid-like molecules	Ergosterol	453	29.3803,0	403	0.000325817	0.000665724	0.000660653	0.00130323	0.000953829	0.00145612	0.00137507	0.00133635	0.0013723	0.000965595	0.000790754	0.000822445	2.48859e-07	0.00177514	0.0014585	0.000365157	0.00014128	0.000258607	0.000330448	0.00194045
17	Lipids and lipid-like molecules	24,25-dihydrolanosterol	584	29.9894,0	147	0.000908208	0.00230483	0.00207683	0.00680554	0.00394175	0.00837244	0.00381031	0.00636162	0.00306425	0.00327656	0.0020813	0.00305264	0.00837228	0.00605102	0.00460707	0.000948542	0.000720105	0.000634343	0.00166773	0.00568103
18	Nucleosides, nucleotides, and analogues	uridine	506	23.1546,0	207	0.000360672	0.000359434	0.000267233	0.000117766	0.000172347	0.000114557	0.000204715	0.000178846	0.000235704	0.000240957	0.000256163	0.000299322	0.000126204	9.7737e-05	8.105e-05	0.000206654	3.91162e-07	3.87712e-07	0.000973896	0.003996
19	Nucleosides, nucleotides, and analogues	cytidine	246	25.1302,0	403	0.000162366	0.000200412	0.000173151	9.38094e-05	0.000146858	0.000133169	0.000120018	0.000126698	0.000128231	0.000168894	0.000185022	0.000217663	0.000130512	9.78961e-05	9.63114e-05	0.000199301	0.000173776	0.000186098	0.000462452	0.00247579
20	Organic acids and derivatives	3-Hydroxypropionic acid	486	8.69238,0	147	0.063878	0.0452561	0.0677899	0.0442298	0.0462934	0.0459892	0.0618301	0.0510381	0.0535415	0.0163936	0.0198396	0.023841	0.0712807	0.0416587	0.0377239	0.0958296	0.100898	0.0995272	1.27061e-05	0.000592005
21	Organic acids and derivatives	N-Ethylglycine	471	12.4315,0	359	0.0019693	0.00221893	0.00201567	0.000959677	0.0011582	0.00118208	0.00144285	0.00178705	0.00146309	0.00174569	0.00177212	0.0021044	0.00168361	0.00117355	0.00132877	0.00186633	0.00213037	0.00205056	0.000146463	0.00132372
22	Organic acids and derivatives	beta-Alanine	548	12.6869,0	226	0.00256992	0.00300587	0.00264338	0.00134358	0.00159066	0.00162644	0.00200612	0.00244629	0.00200773	0.00228672	0.00238181	0.00273301	0.00220781	0.00159257	0.00174529	0.00262097	0.0030213	0.00294591	0.000109622	0.00118123
23	Organic acids and derivatives	3-Aminoisobutyric acid	580	13.0483,0	314	0.00588635	0.00682999	0.00616691	0.00275416	0.00335462	0.0032904	0.00407076	0.00497443	0.00388288	0.00612365	0.00600655	0.00690745	0.00456373	0.00338068	0.00396278	0.00506751	0.00590583	0.00571004	1.27858e-05	0.000592005
24	Organic acids and derivatives	4-Acetamidobutyric acid	445	13.6454,0	350	0.00240023	0.00275253	0.00250323	0.000990592	0.00127073	0.00115075	0.0014102	0.00169017	0.0013427	3.14609e-07	0.00260537	0.00297795	0.00157737	0.00123044	0.00146805	0.0017937	0.00195719	0.00191138	0.00212346	0.00675048
25	Organic acids and derivatives	L-glutamic acid	273	14.0827,0	263	0.00218509	0.00270582	0.00282965	0.00135149	0.00138574	0.00173403	0.00137018	0.00168421	0.00203511	0.00191842	0.00307062	0.00293236	0.00248417	0.00177819	0.00190918	0.00258719	0.00326214	0.00332724	0.00326369	0.00931507
27	Organic acids and derivatives	citrulline	396	16.4886,0	71	0.00211253	0.0022471	0.00210894	0.00109395	0.00120367	0.00110168	0.00130679	0.00166381	0.00143974	0.00172686	0.00187916	0.00216015	2.48859e-07	1.70949e-07	0.00136608	0.00175875	0.00200367	0.00207892	0.000226176	0.00169301
28	Organic acids and derivatives	saccharopine	399	23.2159,0	359	0.00245815	0.00274381	0.00259844	0.00153773	0.00211241	0.00225501	0.00170482	0.00177422	0.00207726	0.00265632	0.00299079	0.00295392	0.00207236	0.00152125	0.00162996	0.00305764	0.00299455	0.00307314	3.88666e-05	0.000932798
29	Organic nitrogen compounds	1,3-diaminopropane	360	16.6975,0	226	0.0796015	0.0926911	0.0764977	0.0416853	0.0523298	0.0474958	0.0553423	0.0633769	0.0723849	0.0519143	0.0616965	0.0636605	0.0590051	0.034407	0.0444708	0.0881949	0.0907134	0.103457	6.82147e-05	0.000952356
30	Organic nitrogen compounds	spermidine	336	21.08,0	314	0.0170258	0.0189258	0.0168987	0.0106649	0.0149983	0.0144502	0.0120724	0.012495	0.0145811	0.019008	0.0201198	0.0189137	0.014941	0.0105767	0.0115765	0.0208282	0.0201795	0.0214755	5.90458e-05	0.000952356
31	Organic oxygen compounds	MALONAMIDE	335	12.9475,0	350	0.000101857	8.32049e-05	8.76212e-05	5.14895e-05	5.44153e-05	6.3216e-05	5.6165e-05	5.61395e-05	7.14611e-05	6.16372e-05	4.50796e-05	6.52888e-05	9.76062e-05	3.70234e-05	6.06972e-05	0.000109763	0.000143247	0.000132212	0.000788119	0.0035265
32	Organic oxygen compounds	Tagatose	575	17.4843,0	258	0.000409322	0.000373137	5.14049e-07	0.000205882	0.000278246	0.000232665	0.000218131	0.000259571	0.000253856	0.000350795	0.000398488	0.000379526	0.000263235	0.000174001	0.000202249	0.000384388	0.000357586	0.000381567	0.00304382	0.00892855
33	Organic oxygen compounds	fructose	916	17.7226,0	103	0.0255073	0.00418197	0.00266131	0.01506	0.0104553	0.0173143	0.00453144	0.00311257	0.00346104	0.0118663	0.01031	0.00937672	2.48859e-07	1.70949e-07	0.00210956	0.00967338	0.00839302	0.00757085	0.00157441	0.00546902
34	Organic oxygen compounds	trehalose	919	25.2645,0	361	0.135046	0.176533	0.150264	0.221865	0.194968	0.175918	0.168435	0.1981	0.185209	0.193976	0.154858	0.175746	0.330175	0.261944	0.249017	0.107372	0.123199	0.101901	6.42784e-05	0.000952356
35	Organic oxygen compounds	maltotriose	789	31.8502,0	204	0.00401735	0.00510322	0.00486182	0.00987184	0.00791984	0.00870198	0.00524675	0.00505397	0.00472506	0.00603684	0.00521827	0.00627845	0.0113986	0.00911877	0.00816656	0.00275801	0.00282847	0.00269171	0.000227659	0.00169301
36	Organoheterocyclic compounds	nicotinic acid	222	10.8234,0	123	0.000441756	0.000387005	0.000451207	0.000242345	0.000273749	0.000246124	0.0003363	0.000368136	0.000300837	0.000362554	0.000365734	0.000424224	0.000372576	0.000252519	0.000288366	0.000434944	0.000490624	0.000486689	0.000142343	0.00132372
37	Organoheterocyclic compounds	Atrazine-2-hydroxy	293	18.2511,0	71	0.000610508	0.000533358	0.000515141	0.000433647	0.00041844	0.000409086	0.000386825	0.000481582	0.00044548	0.000586219	0.00056255	0.00057844	2.48859e-07	1.70949e-07	0.000592953	0.000429717	0.000450044	0.000427746	0.000281091	0.00177038
38	Phenylpropanoids and polyketides	resveratrol	268	22.6867,0	342	0.000455285	0.000446458	0.000421472	0.000245704	0.000329038	0.000316984	0.000300118	0.000323104	0.000327745	0.00045656	0.00050151	0.00048892	0.000343282	0.000239286	0.000261949	0.000474537	0.000463826	0.000503362	6.16072e-06	0.000592005
Similarity: in qualitative analysis, the matching degree of the material and the material in the standard library is [0, 1000], and the higher the value, the more accurate the qualitative material is.
rt: chromatographic retention time of the substance.
Mass: mass to charge ratio of material characteristic ions.
CK represents the soil sample from the pure rubber forest.
